# Supplementary material for: Distribution, scale, and drivers of mass mortality events in Europe's freshwater bivalves
Source: Conserv Biol. 2025 Dec 18;40(2):e70192. doi: 10.1111/cobi.70192 (PMC13036312; doi:10.1111/cobi.70192)
Supplement: Supplementary file 2 — Supplementary Material: cobi70192‐sup‐0002‐AppendixS2.xlsx [file COBI-40-e70192-s002.xlsx]

## Sheet: Supplementary File 2
Appendix S2: Database of reported freshwater bivalve MMEs in Europe. This database contains both submitted data and standardisations added to facilitate easier data analysis. Standardisation column titles are in bold. Gaps in the database are present in places where reporters did not enter any information. Although this could be due to various reasons (unknown information, forgot to enter the inf…
mme_number	reporter	country	date	year	month	reported_duration	duration_days	location	reported_latitude	reported_longitude	waterbody_type	classification_if_other_or_statement_on_human_impact	waterbody_name	waterbody_character	trophic_state	additional_information	average_depth_m	maximum_depth_m	extent_of_the_mme_km_river_m2_lake	species_impacted_1	species_impacted_2	species_impacted_3	species_impacted_4	species_impacted_5	species_impacted_6	species_impacted_7	species_impacted_8	species_impacted_9	species_impacted_10	other_species_present	mussels_impacted_only	were_fish_killed	other_biota_impacted	quantity_of_dead_bivalves	number_dead	percent_dead	shell_examination	internal_examination	mussel_population_data	water_temp_during_mme	organisation_investegat_the_mme	measurements_taken	actions_or_measures_deployed_to_minimize_or_compensate_effects	reasons_of_mussel_death_and_potential_impact_sources	cause_category	countermeasures_undertaken_to_eliminate_such_incidents_and_protect_mussels_in_the_future	recovery_signs_or_population_trends_post_mme	has_recovery_been_observed	sources
1	Maria Urbańska	Poland	2018-07-01	2018	7	half a month	15	Poznań	52.4268	16.8796	lake		Rusałka	artificial	eutrophic	recreation area		9	no data	Anodonta cygnea										Anodonta anatina, Unio tumidus, U. pictorum	yes	no	no negative symptoms were found	thousands (1000 kg), floated on the water	1000	NA	no data	Swollen. The gas bubbles inside gills and in the mantle.	no data	21-23	Voivodeship Inspectorate for Environmental Protection in Poznań, Regional Directorate for Environmental Protection	pH, dissolved oxygen, conductivity, temperature, NH4-N, NO3-NO, NO2-NO, TN, TKN, phosphates, sulfides, total organic carbon, BOD5, COD, total suspended solids, hydrogen sulphide	the dead mussels were picked up	Not found. Water analises did not show any changes in the physico-chemical composition. two explanations (suggestions): [1] the mass dead was the result of the interaction of high temperature (21-230C), lack of oxygen and the presence of hydrogen sulphide; [2] as a result of the chemical reclamation with phosphorus inactivation of Rusa?ka lake conducted 3 times in 2018.	Unknown	none	no data	NA	newspapers, personal investigation
2	Maria Urbańska	Poland	2012-08-06	2012	8	two weeks	14	Poznań	52.4023	17.0227	lake		Staw Młyński	artificial	eutrophic	fish pond	1.2	2.5	whole lake - 150 0000	Anodonta cygnea										Unio tumidus, Anodonta anatina	yes	no	no negative symptoms were found	thousands (3000 kg), floated on the water	1000	NA	no	no data	no data	24	Voivodeship Inspectorate for Environmental Protection in Poznań, Regional Directorate for Environmental Protection	pH, dissolved oxygen, conductivity, temperature, NH4-N, NO3-NO, NO2-NO, TN, TKN, phosphates, sulfides, total organic carbon, BOD5, COD, total suspended solids, hydrogen sulphide	the dead mussels were picked up	Not found. Water analises did not show any changes in the physico-chemical composition. official explanations: the mass dead was the result of the high temperature (240C)	Unknown	none	no data	NA	media reports, local newspaprers
3	Maria Urbańska	Poland	2014-08-06	2014	8	no data		Świdnica	50.8312	16.479	other	dam reservoir	Zalew Witoszówka	artificial	eutrophic	recreation area		2	whole reservoir - 79000	Unknown										no data	yes	no	no negative symptoms were found	thousands. Floated on the water.	1000	NA	no	no data	no data	no data	Voivodeship Inspectorate for Environmental Protection in Wałbrzych	pH, dissolved oxygen, conductivity, temperature, NH4-N, NO3-NO, NO2-NO, TN, TKN, phosphates, sulfides, total organic carbon, BOD5, COD, total suspended solids, hydrogen sulphide	the dead mussels were picked up	Not found. Water analises did not show any chnges in the physico-chemical composition. The official explenation: oxygen deficit	Unknown	none	yes. Alive mussels were seen in autumn 2015	yes	media reports, local newspaprers
4	Maria Urbańska	Poland	2016-06-10	2016	6	no data		Siemiatycze	52.4361	22.8676	other	dam reservoir	Zalew Siemiatycze	artificial	eutrophic		2	5.1	3 reservoirs - 270000	Unknown										no data	yes	no	no negative symptoms were found	thousands. Floated on the water.	1000	NA	no	no data	no data	no data	Voivodeship Inspectorate for Environmental Protection	pH, dissolved oxygen, conductivity, temperature, NH4-N, NO3-NO, NO2-NO, TN, TKN, phosphates, sulfides, total organic carbon, BOD5, COD, total suspended solids, hydrogen sulphide	the dead mussels were picked up	Not found. The official explenation "one-time fertilizers runoff"	Unknown	none	no data	NA	media reports, local newspaprers
5	Maria Urbańska	Poland	2017-06-22	2017	6	no data		Rybnik	50.1264	18.4911	lake	heated by power plant	Zalew Gzel	artificial	eutrophic		4		all - 290000	Anodonta cygnea										no data	yes	no	no negative symptoms were found	thousands. Floated on the water.	1000	NA	no	no data	no data	no data		The owner of the reservoir did not agree to carry out water analyzes	the dead mussels were picked up	Due to the frequent discharges of pollutants from farms, such an official reason was given - unspecified pollutant from agruiculture	Pollution	none	no data	NA	media reports, local newspaprers
6	Maria Urbańska	Poland	2017-08-01	2017	8	a few weeks	21	Katowice	50.2461	19.0451	lake		Staw Kajakowy	artificial	eutrophic	recreation area	1.3	2.5	one pond (100000) out of a system of six	Anodonta cygnea											yes	no	no negative symptoms were found	thousands. On the bottom and floated on the water surface.	1000	NA	no	no data	only the large mussels died, young one or another species still alive	no data	no data	tests for contamination with sewage	the dead mussels were picked up	Not known. Natural mortality of old specimens resulting from the average life span of A. cygnea !!	Unknown	none	no data	NA	media reports, local newspaprers
7	Maria Urbańska	Poland	2018-07-16	2018	7	no data		Licheń Stary	52.314	18.3495	lake	heated by power plant	Licheńskie Lake		eutrophic	recreation area	4.5	12.6	no data, only on a part of the lake	Unknown										no data	yes	no	no negative symptoms were found	thousands. Floated on the water.	1000	NA	no	Pictures were checked and dead specimens were examined to determine age and reproductive maturity	it was determined that they were adult, mature specimens ranging in age from 6-8 years	no data	Voivodeship Inspectorate for Environmental Protection	pH, dissolved oxygen, conductivity, temperature, NH4-N, NO3-NO, NO2-NO, TN, TKN, phosphates, sulfides, total organic carbon, BOD5, COD, total suspended solids, hydrogen sulphide	no data	Not known. natural mortality of old specimens resulting from the average life span of mussels.	Unknown	none	no data	NA	Voivodeship Inspectorate for Environmental Protection report
8	Maria Urbańska	Poland	2018-07-01	2018	8	2-3 weeks	17	Raków	50.6338	21.0571	other	dam reservoir	Zalew Chańcza	artificial	eutrophic	recreation area	3	11	whole reservoir - 34000	Anodonta cygnea										Anodonta anatina	yes	no	no negative symptoms were found	thoisands dead mussels washed up on the shore of the reservoir	1000	NA	no	no data	no data	no data	Sanitary and Epidemiological Station	Enterococcus faecalis	only some dead mussels were picked up (mostly from recreation area) - 3 tones	unknown. runoff of sewage from households and inefficient sewage treatment plants	Pollution	none	no data	NA	media reports, local newspapers, protocols from municipal council
9	Maria Urbańska	Poland	2017-08-10	2017	5	a few weeks	21	Łagiewniki	50.7817	16.7596	other	dam reservoir	Sieniawka	artificial	eutrophic	recreation area	no data	no data	whole reservoir - 40000	Anodonta cygnea										no data	yes	no	no negative symptoms were found	a few full trailers	1000	NA	no	no	no	no data	no data		the dead mussels were picked up	Not known. It was not their natural habitat. The mussels came from a translocation carried out a few years earlier from the renovated TAMA reservoir in ?agiewniki	Unknown	none	no data	NA	local newspaper
10	Maria Urbańska	Poland	2014-05-01	2014	5	4 days	4	Elbląg	54.069	19.6244	river		Wąska river and Drużno lake	natural	eutrophic	Drużno lake - Nature2000	1.2	2.5	10 km of Wąska river and 2000000 m2 Drużno lake	Unknown										no data	no	yes	yes	unknown		NA	no	no	no data		Voivodeship Inspectorate for Environmental Protection	pH, dissolved oxygen, conductivity, temperature, NH4-N, NO3-NO, NO2-NO, TN, TKN, phosphates, sulfides, total organic carbon, BOD5, COD, total suspended solids, hydrogen sulphide	2 tons of fish, mussels and freshwater snails were collected	pollution from dairy - discharge of ammonia nitrogen.	Pollution	none	no data	NA	media reports, lokal nespapers, reaserch article (in Polish)
11	Maria Urbańska	Poland	2020-05-01	2020	5	a few months	91	Świdnica	50.8312	16.479	other	dam reservoir	Zalew Witoszówka	artificial	eutrophic	recreation area		2	whole reservoir - 79000	Anodonta cygnea										no data	yes	yes	no data	thousands	1000	NA	no	no	almost whole population died	no data	Voivodeship Inspectorate for Environmental Protection in Wa?brzych	no data	the dead mussels were picked up	drying - partial discharge of water from the reservoir (lowering the water level by 1 meter) for the maintenance of hydrotechnical devices in 2020.	Drying	refilling the reservoir	no data	NA	media reports, local newspapers
12	Maria Urbańska	Poland	2021-08-03	2021	8	2-3 weeks	17	Nielisz	50.7804	23.0121	other	dam reservoir	Nielisz	artificial	eutrophic	recreation area		10	whole reservoir - 95000	Anodonta cygnea										no data	yes	no	no data	hundreds of thousands. Floated on the water.	100000	NA	no	no	no	no data	Voivodeship Inspectorate for Environmental Protection	pH, dissolved oxygen, conductivity, temperature, NH4-N, NO3-NO, NO2-NO, TN, TKN, phosphates, sulfides, total organic carbon, BOD5, COD, total suspended solids, hydrogen sulphide	the dead mussels were picked up	unknown	Unknown	none	no data	NA	media reports, local newspapers
13	Maria Urbańska	Poland	2020-06-15	2020	6	one week	7	Gałęźnia Mała	54.2769	17.3903	lake		Głębokie lake	natural	eutrophic	landscape park	11.5	31.2	only the lake shore	Anodonta anatina	Unio tumidus										no	no	fish eggs, freshwater snails,	thousands	1000	NA	no	no	no	no data	The Regional Directorate for Environmental Protection	no data	The dead mussels have dried up	Sudden lowering the water level of the lake by several meters. The water level dropped by 2 m	Drying	The water level reduction was acceptable and complied with the permit held by power plant. But a new procedure has been introduced that obliges the company to report in advance any planned renovation and modernization activities that may have a negative impact on the reservoir.	no data	NA	media reports, local newspapers
14	Frankie Thielen	Luxembourg	2011-06-01	2011	6	4 months	122	Biwels	49.95738 N	6.19383 E	river	dammed	River Our	artificial	unknown		8	20	length +/- 4 km	Anodonta cygnea										Anodonta anatina	yes	no	other invertabrata stuck in the mud must have also been affected.	several thousands	1000	NA	no data	no data		18-21	natur & ëmwelt / Fondation Hëllef fir d'Natur got informed by private people about the disater and started a rescue action.	no measurments taken during event. But water quality parameter exist from further upstream site	Mussel stuck in the mud and most likely still alive were thrown back in the water	Due to the construction of a new turbine in the pumped storage hydro power station the water level in the lower reservoir (which is the dammed river Our) was lowered by +/- 5 m. On a +/-3-4 km strech the river bank fell dry and all the mussels stuck in the mud not rescued dried out.	Drying	Staff of the responsible company as well as staff of the nature protection agency helped in the rescue action and saw what happend. Hopefully this will help to prevent such a disaster in the future	No informations about the structure of the A. cygnea population (size, age, density, number etc) were known before the event and also after the event the population was not analysed. So no informations about the recovery or trends of this population.	NA	personal eyewitness
15	Evelyn Moorkens	Ireland	2004-06-01	2004	6	6 months	183	County Galway	53.4279	-9.3259	river		River Owenriff	natural	oligotrophic	Natura 2000			5km	Margaritifera margaritifera											no	no	All oligotrophic plant and invertebrate animals	0.2		20	Yes	Yes	Proportion of all life stages killed, with 100% mortality of juveniles	16-18C	National Parks and Wildlife Service	Repeat water chemistry taken	No measures possible to mitigate this kill but a moritorium on clear felling was a result	Large coniferous clearfell in catchment upstream releasing phosphorus which led to algal bloom and oxygen depletion	Pollution	Moritorium issued to prevent clear felling in mussel Natura 2000 catchments	Mussel recruitment took 8 years to recover due to annual recycling of nutrient within the river system	yes	personal eyewitness, grey literature reports
16	Evelyn Moorkens	Ireland	2011-10-01	2011	10	5 months - 2 years	441	County Donegal	55.006	-7.92143	river		River Glaskeelan	natural	oligotrophic	Natura 2000			2 km	Margaritifera margaritifera											no	no	All oligotrophic plant and invertebrate animals	0.65		65	Yes	Yes	all life stages killed	8-10degreesC	National Parks and Wildlife Service	Repeat water chemistry taken	Silt fencing	Coniferous thinning in wet peat resulting in movement of mud, including stream crossing with no mitigation	Other hydrological changes	Catchment plans written but not sufficient for protection	Mussels have not recovered and river bed habitat still in very poor condition	no	Personal eyewitness, grey literature reports
17	Evelyn Moorkens	United Kingdom	2012-05-01	2012	5	5-6 months	147	Cumbria, UK	54.524	-3.40975	river	dammed	River Ehen	natural	oligotrophic	Natura 2000			10 km	Margaritifera margaritifera											no	no	All oligotrophic plant and invertebrate animals	0.33		33	Yes	Yes	all life stages killed	14-16C	Environment Agency England	Range of sampling undertaken	Change to compensation flow discharge	Low flow velocity causing sediment and nutrient concentrations	Other hydrological changes	Revocation of abstraction licence	Remaining mussels recovering well	yes	Personal eyewitness, grey literature reports
18	Henn Timm	Estonia	2015-09-25	2015	9	few days	3	Põlva County	58.115362 N	27.052196 E	other	dam reservoir	Ahja Stream	artificial	eutrophic	recreation area, hydropower plant		8	5 km section of stream	Anodonta cygnea											no		yes	thousands	1000	NA	no	no	no	no data	no data	no data	no data	abrupt lowering of the water level	Drying	none	no data	NA	media report
19	Henn Timm	Estonia	2021-06-12	2021	6	few days	3	Põlva County	58.067253 N	27.062833 E	other	dam reservoir	Orajõgi Stream	artificial	eutrophic	recreation area, hydropower plant	2	3,7	1.5 km section of stream	Anodonta cygnea											no		yes	thousands	1000	NA	no	no	no	no data	no data	no data	no data	abrupt lowering of the water level	Drying	none	no data	NA	media report
20	Henn Timm	Estonia	1997-1999	1997	NA	no data		Põlva County	58.067253 N	27.062833 E	other	dam reservoir	Orajõgi Stream	artificial	eutrophic	recreation area, hydropower plant	2	3,7	1.5 km section of stream	Anodonta cygnea											no		yes	thousands	1000	NA	no	no	no	no data	no data	no data	no data	abrupt lowering of the water level	Drying	none	no data	NA	media report
21	Henn Timm	Estonia	2011-08-01	2011	8	few days	3	Harju County	59.465152 N	25.157383 E	other	dam reservoir	Jägala Stream	artificial	eutrophic	recreation area, hydropower plant			1.7 km section of stream	Anodonta cygnea											no		yes	thousands	1000	NA	no	no	no	no data	no data	no data	no data	abrupt lowering of the water level	Drying	none	no data	NA	media report
22	Henn Timm	Estonia	2021-08-30	2021	8	few days	3	Harju County	59.465152 N	25.157383 E	other	dam reservoir	Jägala Stream	artificial	eutrophic	recreation area, hydropower plant			1.7 km section of stream	Anodonta cygnea											no		yes	thousands	1000	NA	no	no	no	no data	no data	no data	no data	abrupt lowering of the water level	Drying	none	no data	NA	media report
23	Henn Timm	Estonia	2018-09-15	2018	9	several weeks	28	Harju County	59.115259 N	25.35209 E	lake	artificial lake	Paunküla Reservoir	artificial	eutrophic	recreation area	3.4	8,7	area 416 ha	Anodonta cygnea											no		yes	thousands	1000	NA	no	no	no	no data	no data	no data	no data	Lowering of the water level in very dry summer	Drying	none	no data	NA	media report
24	Henn Timm	Estonia	2019-09-20	2019	9	several months	122	South Estonia	58.279045 N	26.052226 E	lake		Lake Võrtsjärv	natural	eutrophic	recreation area, commercial fishing	2.8	6	area 270 km2	Anodonta anatina	Unio tumidus	Unio pictorum									no		yes	hundreds thousands	100000	NA	no	no	no	no data	no data	no data	no data	natural fluctuation of water level	Other hydrological changes	none	no data	NA	media report, database of water level
25	Henn Timm	Estonia	2006	2006	NA	several months	122	South Estonia	58.279045 N	26.052226 E	lake		Lake Võrtsjärv	natural	eutrophic	recreation area, commercial fishing	2.8	6	area 270 km2	Anodonta anatina	Unio tumidus	Unio pictorum									no		yes	hundreds thousands	100000	NA	no	no	no	no data	no data	no data	no data	natural fluctuation of water level	Other hydrological changes	none	no data	NA	database of water level
26	Henn Timm	Estonia	1996	1996	NA	several months	122	South Estonia	58.279045 N	26.052226 E	lake		Lake Võrtsjärv	natural	eutrophic	recreation area, commercial fishing	2.8	6	area 270 km2	Anodonta anatina	Unio tumidus	Unio pictorum									no		yes	hundreds thousands	100000	NA	no	no	no	no data	no data	no data	no data	natural fluctuation of water level	Other hydrological changes	none	no data	NA	database of water level
27	Ronaldo Sousa	Portugal	2010-04-01	2010	4	1 month	30	Minho 1	42 03 07.9 N	8 33 53.0 W	river		River Minho	natural	mesotrophic				All river	Corbicula spp.										Potomida littoralis (0,5%) and Anodonta anatina (0,5%) were also found dead	unknown	no		Justo collect total density by site		NA	no data	no data	see site specific old data	no data	See reference	no data	Any measure taken	Flood. When the river back to normal the bivalves die in -situ	Flood	None. It was a natural phenomenon	no data	NA	Scientific paper
28	Ronaldo Sousa	Portugal	2010-04-01	2010	4	1 month	30	Tâmega 1	41 32 29.4 N	7 47 11.9 W	river		River Tâmega	natural	mesotrophic				All river	Corbicula spp.										Unio delphinus (0,2%) and Anodonta anatina (0,4%) were also found dead	unknown	no		Justo collect total density by site		NA	no data	no data	see site specific old data	no data	See reference	no data	Any measure taken	Flood. When the river back to normal the bivalves die in -situ	Flood	None. It was a natural phenomenon	no data	NA	Scientific paper
29	Ronaldo Sousa	Portugal	2010-04-01	2010	4	1 month	30	Terva 1	41 39 09.2 N	7 39 48.6 W	river		River Terva	natural	mesotrophic				All river	Margaritifera margaritifera											unknown	no		Justo collect total density by site		NA	no data	no data	see site specific old data	no data	See reference	no data	Any measure taken	Flood. When the river back to normal the bivalves die in -situ	Flood	None. It was a natural phenomenon	no data	NA	Scientific paper
30	Ronaldo Sousa	Portugal	2010-04-01	2010	4	1 month	30	Beça 1	41 35 11.3 N	7 46 49.1 W	river		River Beça	natural	mesotrophic				All river	Margaritifera margaritifera											unknown	no		Justo collect total density by site		NA	no data	no data	see site specific old data	no data	See reference	no data	Any measure taken	Flood. When the river back to normal the bivalves die in -situ	Flood	None. It was a natural phenomenon	no data	NA	Scientific paper
31	Ronaldo Sousa	Portugal	2010-04-01	2010	4	1 month	30	Douro 1	41 12 33.9 N	7 25 37.5 W	river		River Douro	natural	mesotrophic				All river	Corbicula spp.										Unio delphinus (5,2%) and Anodonta anatina (0,1%) were also found dead	unknown	no		Justo collect total density by site		NA	no data	no data	see site specific old data	no data	See reference	no data	Any measure taken	Flood. When the river back to normal the bivalves die in -situ	Flood	None. It was a natural phenomenon	no data	NA	Scientific paper
32	Ronaldo Sousa	Portugal	2010-04-01	2010	4	1 month	30	Tua 1	41 12 46,8 N	7 25 47.2 W	river		River Tua	natural	mesotrophic				All river	Corbicula spp.										Unio delphinus (2,3%) and Anodonta anatina (0,5%) were also found dead	unknown	no		Justo collect total density by site		NA	no data	no data	see site specific old data	no data	See reference	no data	Any measure taken	Flood. When the river back to normal the bivalves die in -situ	Flood	None. It was a natural phenomenon	no data	NA	Scientific paper
33	Ronaldo Sousa	Portugal	2010-04-01	2010	4	1 month	30	Rabaçal 1	41 31 04.9 N	7 12 41.5 W	river		River Rabaçal	natural	oligotrophic				All river	Corbicula spp.										Unio delphinus (0,05%), Potomida littoralis (0,2%) and Anodonta anatina (0,05%) were also found dead	unknown	no		Justo collect total density by site		NA	no data	no data	see site specific old data	no data	See reference	no data	Any measure taken	Flood. When the river back to normal the bivalves die in -situ	Flood	None. It was a natural phenomenon	no data	NA	Scientific paper
34	Ronaldo Sousa	Portugal	2010-04-01	2010	4	1 month	30	Tuela 1	41 43 48.1 N	7 06 04.5 W	river		River Tuela	natural	oligotrophic				All river	Unio delphinus	Margaritifera margaritifera									Margaritifera margaritifera (8%) was also found dead	unknown	no		Justo collect total density by site		NA	no data	no data	see site specific old data	no data	See reference	no data	Any measure taken	Flood. When the river back to normal the bivalves die in -situ	Flood	None. It was a natural phenomenon	no data	NA	Scientific paper
35	Ronaldo Sousa	Portugal	2010-04-01	2010	4	1 month	30	Sabor 1	41 14 22.5 N	6 58 06.5 W	river		River Sabor	natural	mesotrophic				All river	Corbicula spp.	Unio delphinus									Unio delphinus (17,4%), Potomida littoralis (13,1%) and Anodonta anatina (0,5%) were also found dead	unknown	no		Justo collect total density by site		NA	no data	no data	see site specific old data	no data	See reference	no data	Any measure taken	Flood. When the river back to normal the bivalves die in -situ	Flood	None. It was a natural phenomenon	no data	NA	Scientific paper
36	Ronaldo Sousa	Portugal	August and September 2017	2017	8	2 months	61	Rabaçal 12	41°44'13.20"N	7°10'33.91"W	river		River Rabaçal	natural	oligotrophic				All river	Margaritifera margaritifera										no data	no	no	Macroinvertebrates	Just collect number of dead specimens by 50m of river stretch		NA	no data	no data	see site specific old data	no data	See reference	no data	Any measure taken	Drought. The water level decrease very rapid in the summer due to na extreme drought and kill the mussels near the banks. Mussels were found stranded.	Drying	None. It was a natural phenomenon	no data	NA	Scientific paper
37	Ronaldo Sousa	Portugal	August and September 2017	2017	8	2 months	61	Mente 5	41°46'42.31"N	7°11'22.92"W	river		River Mente	natural	oligotrophic				All river	Margaritifera margaritifera											no	no	Macroinvertebrates	Just collect number of dead specimens by 50m of river stretch		NA	no data	no data	see site specific old data	no data	See reference	no data	Any measure taken	Drought. The water level decrease very rapid in the summer due to na extreme drought and kill the mussels near the banks. Mussels were found stranded.	Drying	None. It was a natural phenomenon	no data	NA	Scientific paper
38	Ronaldo Sousa	Portugal	August and September 2017	2017	8	2 months	61	Tuela 5	41°48'45.05"N	6°59'36.58"W	river		River Tuela	natural	oligotrophic				All river	Margaritifera margaritifera											no	no	Macroinvertebrates	Just collect number of dead specimens by 50m of river stretch		NA	no data	no data	see site specific old data	no data	See reference	no data	Any measure taken	Drought. The water level decrease very rapid in the summer due to na extreme drought and kill the mussels near the banks. Mussels were found stranded.	Drying	None. It was a natural phenomenon	no data	NA	Scientific paper
39	Andreas Dobler/Philipp Hoos/Jürgen Geist	Germany	2022-02-01	2022	2	several years	1460	Ischler Achen	47.94931 N	12.43136 E	river		River Alz	natural	eutrophic	Special Area of Conservation (SAC); ID: 8040-371		2	length +/- 3 km	Unio crassus										Unio pictorum, Anodonta anatina	yes	no		thousands	1000	NA	no	no			ÖKON			unknown	Unknown			NA	personal observation
40	Andreas Dobler/Philipp Hoos/Jürgen Geist	Germany	2021-08-01	2021	8	~two weeks	14	Vohburg a. d. Donau	48.77745 N	11.60048 E	river	dammed	River Danube	artificial	unknown				unknown	Corbicula spp.										no data	yes	no	no data	thousands	1000	NA	no	no	no data	no data	Landratsamt Pfaffenhofen a.d.Ilm	no data	none	unknown	Unknown	none	no data	NA	personal observation
41	Andreas Dobler/Philipp Hoos/Jürgen Geist	Germany	2019-10-01	2019	10	two weeks	14	Kettenhöfstetten	49.38843 N	10.54919 E	lake		Lake Sonnensee	natural	eutrophic	Special Area of Conservation (SAC); ID: 6629-371			140000 m2	Sinanodonta woodiana											no	yes	no data	hundreds	100	NA	no	no	no data	no data	no data	no data	none	pond management - total discharge	Drying	Leaflet: Recommendations for mussel protection during pond drainage	no data	NA	media reports, local conservation authorities
42	Andreas Dobler/Philipp Hoos/Jürgen Geist	Germany	2019-06-13	2019	6	several days	4	Inn Staustufe	47.71089 N	12.15470 E	river	dammed	River Inn	artificial	unknown	ladscape protection area			101955.83 m2	Anodonta cygnea	Anodonta anatina										yes	no	no data	hundreds	100	NA	no	no	no data	no data	Bavarian Coordination Office for Freshwater Mussel Conservation, Aquatic Systems Biology Unit, Technical University of Munich	no data	mussels were evacuated and brought to deeper parts of the stream	Due to inspection works of the hydro power station the water level in upper part of the river was lowered by several meters.	Drying	Leaflet: Recommendations for the protection of mussels during the lowering of reservoirs	no data	NA	personal observation
43	Andreas Dobler/Philipp Hoos/Jürgen Geist	Germany	2014-10-20	2014	10	one week	7	Neusee	47.85760 N	11.26732 E	pond			artificial	unknown				85586.28 m²	Anodonta cygnea	Unio pictorum										no	no	Astacus astacus	hundreds	100	NA	no	no	2.500-3.000 per species		Bavarian Coordination Office for Freshwater Mussel Conservation, Aquatic Systems Biology Unit, Technical University of Munich	no data	mussels were evacuated and stored in alternative habitats	pond management - total discharge	Drying	Leaflet: Recommendations for mussel protection during pond drainage		NA	personal observation
44	Andreas Dobler/Philipp Hoos/Jürgen Geist	Germany	2018+2019	2018	NA	several weeks each year	28	Nebelbach	48.67735 N	10.55423 E	other	brook	River Danube	natural	mesotrophic	Special Area of Conservation (SAC); ID: 7328-301		1	6.5 km	Unio crassus										Anodonta anatina	unknown	unknown	no data	hundreds	100	NA	no	no	2005: 9.468 Individuals	no data	Bavarian Coordination Office for Freshwater Mussel Conservation, Aquatic Systems Biology Unit, Technical University of Munich	no data	none	natural drought	Drying	in discussion: well construction	no data	NA	personal observation
45	Andreas Dobler/Philipp Hoos/Jürgen Geist	Germany	2016-03-07	2016	3	a few months	91	Falchengraben	48.03979 N	10.33470 E	other	brook	River Günz	artificial	unknown	Special Area of Conservation (SAC); ID: 7927-371	no data	no data	0.475 km of 1.65 km ditch length	Unio crassus											yes	no		thousands	1000	NA	yes	yes	2009: > 15.000 Individuals; Population overaged_x000D_ 2017: ~ 2.500 Individuals; Population overaged	no data	Bavarian Coordination Office for Freshwater Mussel Conservation, Aquatic Systems Biology Unit, Technical University of Munich	standard chemistry, heavy metals, pestizides, parasites	dead mussels were picked up and analysed for standard chemistry, heavy metals, pestizides, parasites	unknown	Unknown	Regular control of mussel population by volunteers	no data	NA	personal observation
46	Keiko Nakamura	Spain	2003-02-01	2003	2	1 day	1	Zaragoza -Spain	41° 45' 46'' N	1° 8' 59'' W	canal	man made	Canal Imperial de Aragón	artificial	eutrophic	Canal that supply water to Zaragoza city	80 km length	3-4 m depth	200 m2	Pseudunio auricularius										No data	yes	no	No data	100 ind.	100	NA	no data	no data	Yes	below zero	Aragón Government	No	a protocol was established to avoid leaving the canal completely dry during maintenance works	Frozen	Drying	a protocol was established to avoid leaving the canal completely dry during maintenance works	no recovery, decline trend	no	Internal reports, also some news
47	Keiko Nakamura	Spain	2013-02-01	2013	2	Still active. This year we still found some dead specimens with soft tissue inside the shell, so we understand as a recent mortality, although the main mortality was between 2013 and 2019.	2190	Zaragoza -Spain	41° 45' 46'' N	1° 8' 59'' W	canal	man made	Canal Imperial de Aragón	artificial	eutrophic	Canal that supply water to Zaragoza city	80 km length	3-4 m depth	30 km approx.	Pseudunio auricularius										There was Potomida littoralis, Unio mancus and Anodonta anatina, but since 2011-2013 approx they have disappeared	yes	no		Several thousands (> 4000 indiv.)	1000	NA	Yes	Yes	Yes	variable	Aragón Government	pH, dissolved oxygen, conductivity, temperature, NO2, phosphates, total suspended solids. In water and substrate: organochlorines (HCH, hexachlorobenzene, dieldrin, DDT,_x000D_ heptachlor, etc.), organonitrogens (simazine, atrazine, metolachlor, trifluralin, propazine, terbutylazine, etc.) and organophosphates (chlorfenvinphos, chlorpyrifos, parathion-ethyl, etc.), dissolved or emulsified hydroca…	increase environmental surveillance	Pollution-bioaccumulation -intoxication and or negative effect from invasive alien species (Corbicula spp.)	Multiple		no recovery, decline trend	no	Personal observation. Also some news articles were published and gray literature
48	Keiko Nakamura	Spain	2013-02-01	2013	2	The main mortality was between 2013 and 2019.	2190	Zaragoza -Spain	41° 54' 49'' N	1° 19' 24'' W	canal	man made	Canal de Tauste	artificial	eutrophic	Only irrigation	30 km length	2 m depth	20 km approx.	Pseudunio auricularius										There was Potomida littoralis, Unio mancus and Anodonta anatina, but since 2011-2013 approx they have disappeared	yes	no		46 individual of 220 registered and tagged	10	20.9091	Yes	Yes	Yes	variable	Aragón Government	no data	increase environmental surveillance	Pollution-bioaccumulation -intoxication and or negative effect from invasive alien species (Corbicula spp.)	Multiple		the young specimens of P. auricularius have apparently not been affected, only the adults and the rest of the mussels species	no	Personal observation
49	Keiko Nakamura	Spain	2019-07-01	2019	7	Unknow	unknown	Zaragoza -Spain	41° 49' 00"N	1° 10' 00'' W	river		Ebro River	natural	eutrophic					Pseudunio auricularius										Potomida littoralis and Unio mancus	yes	no	Two years before Corbicula die-off was registered in the same place. Also upstream removal of substrate in order to allow more input of water in the habitat.	19 individual of 41 registered and tagged	10	46.3415	Yes	Yes	Yes	no data	Aragón Government	no data	Nothing	Corbicula die-off, and/or drougth during summer, and/or upstream removal of substrate releasing accumulated toxic products trapped in the sediment	Multiple	works with machines to further open the water input to that lateral canal in the river	No data	NA
50	Javier Morales	Spain	2015-09-01	2015	9	7 days	7	Sta María de Garoña (Sobrón reservoir)	484059 ETRS89 / UTM zone 30N	4733638	river	reservoir	Ebro river	artificial	mesotrophic	recreation area		>50 m	on the reservoir shore, 25 m vertical drop in the water column; throughout the reservoir (189 ha)	Potomida littoralis	Unio mancus	Anodonta anatina								Dreissena polymorpha	no	unknown	no data	many thousands	1000	NA	partially (work to estimate the density in the dead)	no	I do not know	no data	The Regional Environmental Governement and the University of Salamanca	no data	in total slightly affected about 100,000 animals, almost half of which were rescued upstream.	The water level dropped by 2-5 m per day	Drying	none	no data	NA	unpublished report
51	Javier Morales	Spain	2019-10-01	2019	10	3 days	3	Trespaderne (Cillaperlata reservoir)	468559 ETRS89 / UTM zone 30N	4738268	river	reservoir	Ebro river	artificial	mesotrophic	hydropower plant		>15 m	only the shore	Unio mancus											yes	unknown	no data	several hundreds	100	NA	partially	no	I do not know	no data	The Regional Environmental Governement	no data	not managed	The water level dropped by 2-3 m in total	Drying	none	no data	NA	unpublished report
52	Javier Morales	Spain	2020-10-01	2020	10	5 days	5	Rionegro del Puente (Agavanzal reservoir)	232440 ETRS89 / UTM zone 30N	4652631	river	reservoir	Tera river	artificial	oligotrophic	hydropower plant		>55 m	only the shore	Anodonta anatina										no data	yes	unknown	no data	several hundreds	100	NA	partially	no	I do not know	no data	No	no data	not managed	The water level dropped by 3-9 m in total	Drying	none	no data	NA	personal communication, press local
53	Javier Morales	Spain	2016-07-01	2016	7	2-3 weeks	17	Navaluenga (Burguillo reservoir)	362630 ETRS89 / UTM zone 30N	4476107	river	reservoir	Alberche river	artificial	mesotrophic	hydropower plant		>50 m		Anodonta anatina										no data	yes	unknown	no data	several hundreds	100	NA		no	I do not know	no data	No	no data	not managed	The water level dropped by 9-15 m in total	Drying	none	no data	NA	personal communication
54	Jesús Hernández	Spain	2007-09-01	2007	9	one week	7	Valencia	39.3212	-0.3274	lake		Albufera	natural	eutrophic	Protected area	1	1.5	lake shore ± 700 m	Anodonta anatina											yes	no	no data	hundreds	100	NA	no	no	no data	22-24	The Regional Directorate for Environmental Protection	temperature, conductivity	the dead mussels were picked up	Punctual salinization by marine intrusion	Drying	none	no data	NA	Environmental protection service report
55	Jesús Hernández	Spain	2008-10-01	2008	10	one week	7	Almenara	39.7486	-0.18655	lake		Estanys de Almenara	natural	eutrophic	Protected area	0.7	1.5	33 ha	Anodonta anatina	Unio mancus										yes	no	no data	hundreds	100	NA	no	no	no data	no data	The Regional Directorate for Environmental Protection		the dead mussels were picked up	desiccation	Drying	Rescue of live specimens and transfer to adjacent flooded areas	no data	NA	Environmental protection service report
56	Jesús Hernández	Spain	2012-08-01	2012	8	2-3 weeks	17	La Llosa	39.7623	-0.18711	other	irrigation channel	Marjal de Almenara	artificial	eutrophic	Protected area	0.4	0.4	Length ± 1000 m	Anodonta anatina	Unio mancus										yes	no	no data	hundreds	100	NA	no	no	no data	no data	The Regional Directorate for Environmental Protection		the dead mussels were picked up	desiccation	Drying	Rescue of live specimens and transfer to adjacent flooded areas	no data	NA	Environmental protection service report
57	Jesús Hernández	Spain	2014-09-01	2014	9	2-3 weeks	17	Gandía	38.9989	-0.18733	other	irrigation channel	Marjal de la Safor	artificial	mesotrophic	Protected area	0.4	0.4	Length ± 700 m	Potomida littoralis											yes	no	no data	hundreds	100	NA	no	no	no data	20-22	The Regional Directorate for Environmental Protection		the dead mussels were picked up	desiccation	Drying	Rescue of live specimens and transfer to adjacent flooded areas	no data	NA	Environmental protection service report
58	Jesús Hernández	Spain	2016-04-01	2016	4	one week	7	Cullera	39.2129	-0.25002	other	irrigation channel	Albufera	artificial	eutrophic	Protected area	0.4	0.4	Length +/- 2 km	Anodonta anatina	Unio mancus										yes	no	no data	hundreds	100	NA	no	no	no data	no data	The Regional Directorate for Environmental Protection		the dead mussels were picked up	Dredging	Habitat destruction or direct human removal	Rescue of live specimens and transfer to adjacent flooded areas. Denunciation of the facts that led to a trial resulting in the sentencing of the offenders	no data	NA	Environmental protection service report
59	Jesús Hernández	Spain	2017-04-01	2017	4	3 years	1095	Nules	39.8376	-0.11103	other	irrigation channel	Marjal de Nules	artificial	eutrophic	Protected area	0.4	0.4	length +/- 4 km	Anodonta anatina	Unio mancus										yes	no	no data	hundreds	100	NA	no	no	no data	no data	The Regional Directorate for Environmental Protection		Traps to capture and eliminate crabs	Blue crab predation (I-Dan Cossey-checked the paper that this report is based on and the blue crab is an invasive species, so this is being categorised as caused by invasive species)	Invasive species		The population has disappeared due to the predatory action of the blue crab	no	Environmental protection service report
60	Simone Varandas	Portugal	2017-09-01	2017	9	1 month	30	Vila Real	41.303458°	-7.735282°	river		River Corgo	natural	oligotrophic	recreation area	2.5	3.5	length +/- 130 m	Anodonta anatina										Unio delphinus	yes	no	no data	thousands	1000	NA		no data	all individuals of both species died (> 3000 individuals)	no data	University of Trás-os-Montes e Alto Douro	no data	Dry up of the river section and mussels die in situ (stranded)	Requalification work on the Corgo river, next to the river beach of Codessais, an intervention that led to the emptying of the reservoir.	Drying	none	no data	NA	media reports, local newspapers; article published in the Global Change Biology journal
61	Grégory Motte	Belgium	2000 ? More detailed informations being searched for	2000	NA	1 week	7	Baisieux	50.3875	3.69595	river		River Petite Honelle	natural	eutrophic	Natura 2000			2.5 km	Unio crassus											no	unknown	other invertabrata stuck in the sediment must have also been affected.	3000	1000	NA	no	no	no data	no	Service public de Wallonie, DEMNA	quite old mortality, only empty shells are found	no	direct destruction of mussels during river cleaning/dredging works	Habitat destruction or direct human removal	within the framework of Natura 2000, works are subject to authorisation and consultation between the managers	no	NA	personnal field observation
62	Grégory Motte	Belgium	2014-09-17	2014	9	1 month	30	Bodange	49.8538	5.70003	river		River Sûre	natural	mesotrophic	Natura 2000			20 km	Unio crassus										Margaritifera margaritifera	yes	no	no	78500	10000	NA	yes	no	only adult were found	no	Service public de Wallonie, DEMNA	data available under the WFD but no measurements at the time of the mortality finding (pH, dissolved oxygen, conductivity, temperature, NH4-N, NO3-NO, NO2-NO, TN, TKN, phosphates, sulfides, total organic carbon, BOD5, COD, total suspended solids, hydrogen sulphide). Measurement of pesticide (metazachlore, quinmerac) concentration carried out after the pollution and for three years after years aft…	activation of the environmental liability directive, restoration of the initial state financed by the farmer's insurance	agricultural pollution (pesticide 6000l)	Pollution	activation of the environmental liability directive, restoration of the initial state financed by the farmer's insurance	yes, natural reproduction + reinforcement of populations by breeding	yes	personnal field observation
63	Grégory Motte	Belgium	2019 & 2020	2019	NA	4 month / year	244	Behême	49.7817	5.60787	river		River Anlier	natural	oligotrophic	Natura 2000			1.8 km	Margaritifera margaritifera											yes	no	no	1300	1000	NA	yes	no	adult and young	> 22°C	Service public de Wallonie, DEMNA	data available under the WFD but no measurements at the time of the mortality finding (pH, dissolved oxygen, conductivity, temperature, NH4-N, NO3-NO, NO2-NO, TN, TKN, phosphates, sulfides, total organic carbon, BOD5, COD, total suspended solids, hydrogen sulphide).	Life Connexions project	climate change	Drying	shading of watercourses, limiting the opening of valley bottoms	not yet	no	personnal field observation
64	Grégory Motte	Belgium	2018, 2019, 2020	2018	NA	4 months	122	Martilly	49.8058	5.36246	river		River Vierre	natural	mesotrophic	Natura 2000			12 km	Margaritifera margaritifera											yes	no	no	250	100	NA	yes	no	adult only (no more young)	> 22°C	Service public de Wallonie, DEMNA	data available under the WFD but no measurements at the time of the mortality finding (pH, dissolved oxygen, conductivity, temperature, NH4-N, NO3-NO, NO2-NO, TN, TKN, phosphates, sulfides, total organic carbon, BOD5, COD, total suspended solids, hydrogen sulphide).	no	climate change	Drying	shading of watercourses, limiting the opening of valley bottoms	no	no	personnal field observation
65	Grégory Motte	Belgium	1970 - 1980	1970	NA	unknown	unknown	Aublain	50.0651	4.41209	river		River Eau Blanche	natural	eutrophic	Natura 2000			10 km	Unio crassus										Anodonta anatina	unknown	unknown	I do not know	> 50.000	10000	NA	no	no	no data	no	Service public de Wallonie, DEMNA	old mortality, only empty shells are found	no	probably use of pesticide	Pollution		no	no	personnal field observation
66	Grégory Motte	Belgium	1970	1970	NA	unknown	unknown	Focant	50.1312	5.03612	river		River Biran	natural	eutrophic	Natura 2000			6 km	Unio crassus										Anodonta anatina	unknown	unknown	I do not know	> 5000	1000	NA	no	no	no data	no	Service public de Wallonie, DEMNA	old mortality, only empty shells are found	no	probably use of pesticide	Pollution		no	no	personnal field observation
67	Spase Shumka	Albania	2017-07-01	2017	7	3 month	91	Koman	42.62582N	19.4932.59E	river	dammed	River Drini	artificial	oligotrophic		aver (50)	115	ave. 13 km shore	Dreissena spp.										Anadonta anatina, Unio crassus	yes	no	fish spawn, freshwater snails,	thousands	1000	NA	no	no	no	no data	National Environmnetal Agency	no data	The dead mussels have dried up	Water level reduction due to operation of HPP affetected also by extreme weather conditions / high and prolongated temperature	Multiple	none	no data	NA	none
68	Jasna Lajtner	Croatia	2021-09-04	2021	9	1 month	30	Prosinec	45.9692	15.7076	river		River Sutla	natural	mesotrophic	Natura 2000	1	2	100 m	Unio crassus										Unio pictorum, Anodonta anatina	yes	no	no negative symptoms were found	hundreds	100	NA	yes	no	adult specimens, shell length 4-6 cm	> 25	no data	no data	no data	Possible explanations: the mass dead was the result of the interaction of lowering the water level, high temperature (>250C), lack of oxygen and the presence of hydrogen sulphide in the summer of 2021	Multiple	none	no data	NA	personal observation
69	Jasna Lajtner	Croatia	2021-09-05	2021	9	1 month	30	Harmica	45.8918	15.6842	river		River Sutla	natural	mesotrophic	Natura 2000	1	2	100 m	Unio crassus										Unio pictorum, Anodonta anatina	yes	no	no negative symptoms were found	hundreds	100	NA	yes	no	adult specimens, shell length 4-6 cm	> 25	no data	no data	no data	Possible explanations: the mass dead was the result of the interaction of lowering the water level, high temperature (>250C), lack of oxygen and the presence of hydrogen sulphide in the summer of 2021	Multiple	none	no data	NA	personal observation
70	Jasna Lajtner	Croatia	2018-06-21	2018	9	1 months	30	Banova Jaruga	45.4266	16.8941	other	accumulation	Pakra	artificial	eutrophic	recreation area for fishing	2.7	6.3	only the accumulation shore	Unio pictorum	Unio tumidus	Anodonta anatina	Sinanodonta woodiana								no	no	freshwater snails	several thousands dead mussels on the shore of the reservoir	1000	NA	yes	no	all shore populations died, but all species survived in the deeper parts	no data	no data	no data	no data	Sudden lowering of the lake's water level by 1 meter due to dam repairs.	Drying	refilling the reservoir	no data	NA	personal observation, media report
71	Jasna Lajtner	Croatia	2018-08-15	2018	6	14 weeks	14	Prelog	46.3199	16.5932	other	dam reservoir	Dubrava	artificial	eutrophic	recreation area	8	13.4	approximately 2 -3 km2	Anodonta anatina	Unio pictorum	Sinanodonta woodiana	Dreissena spp.	Corbicula spp.							no	yes	other invertabrates stuck in the mud must have also been affected.	hundreds of thousands	100000	NA	no	no	no data	no data	no	no data	Some local people was engaged in relocation of fish and mussels to deeper part of accumulation	Sudden lowering of the lake's water level by 2,5 meters due to embankment repairs. The reduction of the water level is in accordance with the permit held by the power plant.	Drying	refilling the reservoir	no data	NA	local newspaper
72	Jasna Lajtner	Croatia	2022-03-30	2022	8	2 months	61	Trakošćan	44.6257	15.9439	lake		Trakošćan	artificial	eutrophic	recreation area, protected area	2.5	6	the whole lake (42.5 m2) is dried up, only the small stream Čemernica still flows through the empty lake	Anodonta cygnea	Anodonta anatina	Sinanodonta woodiana									no	no	All other animals, plants and algae	hundreds of thousands	100000	NA	yes	no	all mussel species died	no data	no	no data	The dead mussels were picked up together with sediment	Hrvatske vode (legal entity for water management in Croatia) drained the lake to carry out the dredging. The works will last one year (from November of 2021 to December of 2022). 200 000 m3 of sediment (silt) will be removed from the lake. Fish was carried out to fishponds and will be back upon completion of works, but all other animals have died.	Habitat destruction or direct human removal	refilling the reservoir	no data	NA	personal observations, media report
73	Martina Ilarri	Portugal	2009-09-01	2009	3	NA		Minho estuary (NW Iberian Peninsula)	NA	NA	river		River Minho	natural	mesotrophic	no data	NA	NA	no data	Corbicula spp.										Psidium amnicum; Unio pictorum; Anodonta anatina, Psilunio littoralis	unknown	unknown	no data	no data		NA	no data	no data	no data	no data	Centro Interdisciplinar de Investigacao Marinha e Ambiental (CIMAR-LA/CIIMAR), Universidade do Porto, Portugal; Instituto de Ciencias Biomedicas de Abel Salazar (ICBAS), Departamento de Estudos de Populacoes, Laboratorio de Ecotoxicologia, Universidade do Porto, Portugal; Centro de Biologia Molecular e Ambiental, Departamento de Biologia (CBMA), Universidade do Minho, Campus de Gualtar, 4710-057 …	no measurments taken during event. But water quality parameter exist from further nearby sites	no data	It was the lowest monthly river flow value since 1991	Drying	none	no data	NA	paper
74	Martina Ilarri	Hungary	2011-11-01	2011	9	NA		Danube 1	46 34 56.91 N	18 52 20.50 E	river		Hungarian Danube River Basin	natural	unknown	is located next to the outlet of the cooling water channel of Paks Nuclear Power Plant and	NA	NA	no data	Sinanodonta woodiana	Corbicula spp.		Dreissena spp.	Anodonta anatina	Pseudanodonta complanata	Unio tumidus	Unio pictorum			no data	unknown	unknown	no data	530.9 ± 112.5 ind.m-2		NA	no data	no data	there is wet mass (WM), dry mass (DM), and ash-free dry mass (AFDM) (mean ± SD) of selected live species (Sinodonta woodiana, Corbicula fluminea, corbicula morph 2), however this is not vs. The dead mussels data	no data	Danube Research Institute, MTA Centre for Ecological Research, Ja´vorka S. u. 14, Go¨d 2131, Hungary	no measurments taken during event	no data	The massive die-offs of bivalves occurring in the studied area were presumably caused by the extremely low water discharge in the Hungarian Danube River basin since no other stressors of sufficient magnitude to kill bivalves (e.g. pollution) were detected.The whole year of 2011 was extremely dry and much of Central and Eastern Europe experienced major drought conditions in autumn; some countries …	Drying	none	no data	NA	paper
75	Martina Ilarri	Hungary	2011-11-01	2011	11	NA		Danube 2	46 34 54.32 N	18 52 23.07 E	river		Hungarian Danube River Basin	natural	unknown	is situated 100 m far downstream of the outlet	NA	NA	no data	Sinanodonta woodiana	Corbicula spp.		Dreissena spp.	Dreissena spp.	Anodonta anatina	Pseudanodonta complanata	Unio crassus	Unio tumidus	Unio pictorum	no data	unknown	unknown	no data	944 ± 407.1 ind.m-2		NA	no data	no data	there is wet mass (WM), dry mass (DM), and ash-free dry mass (AFDM) (mean ± SD) of selected live species (Sinodonta woodiana, Corbicula fluminea, corbicula morph 2), however this is not vs. The dead mussels data	no data	Danube Research Institute, MTA Centre for Ecological Research, Ja´vorka S. u. 14, Go¨d 2131, Hungary	no measurments taken during event	no data	The massive die-offs of bivalves occurring in the studied area were presumably caused by the extremely low water discharge in the Hungarian Danube River basin since no other stressors of sufficient magnitude to kill bivalves (e.g. pollution) were detected.The whole year of 2011 was extremely dry and much of Central and Eastern Europe experienced major drought conditions in autumn; some countries …	Drying	none	no data	NA	paper
76	Martina Ilarri	Hungary	2011-11-01	2011	11	NA		Danube 3	47 41 12.26 N	19 07 34.89 E	river		Hungarian Danube River Basin	natural	unknown	no data	NA	NA	no data	Sinanodonta woodiana	Dreissena spp.	Anodonta anatina	Corbicula spp.	Unio tumidus	Unio pictorum					no data	unknown	unknown	no data	75.7 ± 48.9		NA	no data	no data	there is wet mass (WM), dry mass (DM), and ash-free dry mass (AFDM) (mean ± SD) of selected live species (Sinodonta woodiana, Corbicula fluminea, corbicula morph 2), however this is not vs. The dead mussels data	no data	Danube Research Institute, MTA Centre for Ecological Research, Ja´vorka S. u. 14, Go¨d 2131, Hungary	no measurments taken during event	no data	The massive die-offs of bivalves occurring in the studied area were presumably caused by the extremely low water discharge in the Hungarian Danube River basin since no other stressors of sufficient magnitude to kill bivalves (e.g. pollution) were detected.The whole year of 2011 was extremely dry and much of Central and Eastern Europe experienced major drought conditions in autumn; some countries …	Drying	none	no data	NA	paper
77	Martina Ilarri	Hungary	2011-11-01	2011	11	NA		Danube 4	47 49 17.84 N	19 00 57.64 E	river		Hungarian Danube River Basin	natural	unknown	no data	NA	NA	no data	Sinanodonta woodiana	Corbicula spp.	Dreissena spp.	Anodonta anatina	Pseudanodonta complanata	Unio crassus	Unio tumidus	Unio pictorum			no data	unknown	unknown	no data	3.9 ind.m-2		NA	no data	no data	there is wet mass (WM), dry mass (DM), and ash-free dry mass (AFDM) (mean ± SD) of selected live species (Sinodonta woodiana, Corbicula fluminea, corbicula morph 2), however this is not vs. The dead mussels data	no data	Danube Research Institute, MTA Centre for Ecological Research, Ja´vorka S. u. 14, Go¨d 2131, Hungary	no measurments taken during event	no data	The massive die-offs of bivalves occurring in the studied area were presumably caused by the extremely low water discharge in the Hungarian Danube River basin since no other stressors of sufficient magnitude to kill bivalves (e.g. pollution) were detected.The whole year of 2011 was extremely dry and much of Central and Eastern Europe experienced major drought conditions in autumn; some countries …	Drying	none	no data	NA	paper
78	Martina Ilarri	Hungary	2011-11-01	2011	11	NA		Danube 5	47 45 13.86 N	19 08 09.65 E	river		Hungarian Danube River Basin	natural	unknown	no data	NA	NA	no data	Sinanodonta woodiana	Anodonta anatina									no data	unknown	unknown	no data	0.2 ind.m-2		NA	no data	no data	there is wet mass (WM), dry mass (DM), and ash-free dry mass (AFDM) (mean ± SD) of selected live species (Sinodonta woodiana, Corbicula fluminea, corbicula morph 2), however this is not vs. The dead mussels data	no data	Danube Research Institute, MTA Centre for Ecological Research, Ja´vorka S. u. 14, Go¨d 2131, Hungary	no measurments taken during event	no data	The massive die-offs of bivalves occurring in the studied area were presumably caused by the extremely low water discharge in the Hungarian Danube River basin since no other stressors of sufficient magnitude to kill bivalves (e.g. pollution) were detected.The whole year of 2011 was extremely dry and much of Central and Eastern Europe experienced major drought conditions in autumn; some countries …	Drying	none	no data	NA	paper
79	Martina Ilarri	Hungary	2011-11-01	2011	11	NA		Ipoly 1	47 53 19.32 N	18 45 44.10 E	river		Hungarian Danube River Basin	natural	unknown	no data	NA	NA	no data	Sinanodonta woodiana	Anodonta anatina	Unio crassus	Unio pictorum							no data	unknown	unknown	no data	0.4 ind.m-2		NA	no data	no data	there is wet mass (WM), dry mass (DM), and ash-free dry mass (AFDM) (mean ± SD) of selected live species (Sinodonta woodiana, Corbicula fluminea, corbicula morph 2), however this is not vs. The dead mussels data	no data	Danube Research Institute, MTA Centre for Ecological Research, Ja´vorka S. u. 14, Go¨d 2131, Hungary	no measurments taken during event	no data	The massive die-offs of bivalves occurring in the studied area were presumably caused by the extremely low water discharge in the Hungarian Danube River basin since no other stressors of sufficient magnitude to kill bivalves (e.g. pollution) were detected.The whole year of 2011 was extremely dry and much of Central and Eastern Europe experienced major drought conditions in autumn; some countries …	Drying	none	no data	NA	paper
80	Martina Ilarri	Hungary	2011-11-01	2011	11	NA		Ipoly 2	47 55 55.26 N	18 46 18.00 E	river		Hungarian Danube River Basin	natural	unknown	no data	NA	NA	no data	Sinanodonta woodiana	Anodonta anatina	Unio crassus	Unio pictorum							no data	unknown	unknown	no data	2.1 ind.m-2		NA	no data	no data	there is wet mass (WM), dry mass (DM), and ash-free dry mass (AFDM) (mean ± SD) of selected live species (Sinodonta woodiana, Corbicula fluminea, corbicula morph 2), however this is not vs. The dead mussels data	no data	Danube Research Institute, MTA Centre for Ecological Research, Ja´vorka S. u. 14, Go¨d 2131, Hungary	no measurments taken during event	no data	The massive die-offs of bivalves occurring in the studied area were presumably caused by the extremely low water discharge in the Hungarian Danube River basin since no other stressors of sufficient magnitude to kill bivalves (e.g. pollution) were detected.The whole year of 2011 was extremely dry and much of Central and Eastern Europe experienced major drought conditions in autumn; some countries …	Drying	none	no data	NA	paper
81	Martina Ilarri	Hungary	2011-11-01	2011	11	NA		Ipoly 3	48 03 56.40 N	19 06 25.56 E	river		Hungarian Danube River Basin	natural	unknown	no data	NA	NA	no data	Sinanodonta woodiana	Anodonta anatina	Unio pictorum								no data	unknown	unknown	no data	1.6 ind.m-2		NA	no data	no data	there is wet mass (WM), dry mass (DM), and ash-free dry mass (AFDM) (mean ± SD) of selected live species (Sinodonta woodiana, Corbicula fluminea, corbicula morph 2), however this is not vs. The dead mussels data	no data	Danube Research Institute, MTA Centre for Ecological Research, Ja´vorka S. u. 14, Go¨d 2131, Hungary	no measurments taken during event	no data	The massive die-offs of bivalves occurring in the studied area were presumably caused by the extremely low water discharge in the Hungarian Danube River basin since no other stressors of sufficient magnitude to kill bivalves (e.g. pollution) were detected.The whole year of 2011 was extremely dry and much of Central and Eastern Europe experienced major drought conditions in autumn; some countries …	Drying	none	no data	NA	paper
83	Mikhail Son	Ukraine	2020-06-07	2020	6	unknown (between 2014 and 2020)	unknown		47.008	32.1307	river		Ingul river	natural	mesotrophic		one and a half	3	4 km	Unio crassus	Unio tumidus	Unio pictorum								Anodonta cygnea	yes	no	no negative symptoms were found			NA	no data	no data	More than 20 Unio spp. per sq.meter) in previous observations		no			Multiple intrusions of seawater wedges have been observed in this region. This is due to the presence of deepened underwater channels downstream for the approach of "river-sea" vessels. This phenomenon is characteristic of the rivers of the non-tidal Black Sea as a recurrent anthropogenic catastrophe.	Other hydrological changes	no		NA	personal investigation
82	Mikhail Son	Ukraine	2020-07-28	2020	7	unknown (between 2014 and 2020)	unknown		47.9684	31.041	river		Korabel`na River	natural	mesotrophic	Buzk's Gard National Nature Park	0.5	1.5	1 km	Unio crassus	Unio tumidus	Unio pictorum	Anodonta cygnea								yes	no	no negative symptoms were found			NA	no data	no data	Massive population of Unio crassus (more than 50 per sq.meter) in previous observations		no	mineralisantion		Silting, alteration of biotopes and increase in mineralization were found. Probably related to agricultural activity upstream	Other hydrological changes	no		NA	personal investigation
84	Dariusz Halabowski	Poland	2017-08-01	2017	8	no data	unknown	Knurów	50.1941	18.6237	lake	man made	Pod różą	artificial	eutrophic	recreation area, fishing	1.5	3	(150000) almost all area of reservoir	Anodonta cygnea	Anodonta anatina	Unio tumidus	Unio pictorum	Sinanodonta woodiana							yes	yes	yes	thousands (depends of species)	1000	NA	yes	no	most mussels populations died	20-25	no data	pH, dissolved oxygen, conductivity, temperature, NH4-N, NO3-NO, NO2-, phosphates, sulfides, total suspended solids, sulphates, calcium, magnesium, total hardess, potassium, chlorides, iron	no data	drying - water was used by coal mine water (personal communication)	Drying	none	no data	NA	personal observation
85	Dariusz Halabowski	Poland	2018 (probably often since 2003)	2018	NA	no data	unknown	Tychy	50.0868	18.9906	lake	dammed	Paprocany	artificial	eutrophic	recreation area, fishing	2	3.5	no data, probably whole reservoir	Unio pictorum	Anodonta anatina									Sinanodonta woodiana	no	yes	no data	hundreds (probably more)	100	NA	yes	no	no	no data	in 2003 University of Silesia in Katowice, since 2003 Voivodeship Inspectorate for Environmental Protection	no data	no data	Decrease in oxygen content in water; Excessive expansion of algae and cyanobacteria	Pollution	Reservoir aeration systems	yes. Alive mussels were seen in 2020	yes	personal communication
86	Dariusz Halabowski	Poland	2019-06-01	2019	6	no data	unknown	Zwierzyniec	50.609	22.9669	lake	dammed	Staw Kościelny w Zwierzyńcu	artificial	eutrophic	recreation area	no data	no data	(10000-15000) 20% of area of reservoir	Anodonta cygnea											yes	no	no data	hundreds	100	NA	yes	no	no	no	Roztoczański National Park	no data	no data	drying - partial discharge of water from the reservoir (lowering the water level by at least 1 meter) for the maintenance of hydrotechnical devices in 2019	Drying	none	no data	NA	personal observation
87	Dariusz Halabowski	Poland	2019-06-01	2019	6	no data (probably up to date)	unknown	Florianka	50.5619	22.999	lake		Staw Florianicki	artificial	unknown	proteted area - Roztocza?ski National Park	2	2	whole reservoir - 8115	Anodonta anatina											yes	unknown	other invertabrates stuck in the mud must have also been affected, no macrophyte found	about a hundred	100	NA	yes	no	all mussels died, only adult mussels were faund	no water	Roztoczański National Park	no data	no data	drying out of the reservoir	Drying	none	no data	NA	personal observation
88	Şebnem Atasaral	Turkey	2021-06-10	2021	6	no data	unknown	Taşköprü/Arpaçay/Kars	40.97	43.2813	lake		Lake Çıldır	natural	unknown	no data		42	throughout the field of view in the water	Anodonta cygnea										Dreissena polymorpha	yes	unknown	no data	no data		NA	no data	no data	no data	no data	I observed it when I went to the lakes to sample mussels for genetic study.	no data		unknown	Unknown		no data	NA	personal observation
89	Şebnem Atasaral	Turkey	2019-08-05	2019	8	no data	unknown	Doğruyol Arpaçay/Kars	41.0578	43.3188	lake		Lake Çıldır	natural	unknown	no data		42	heap on the lake shore	Anodonta cygnea										no data	yes	unknown	no data	no data		NA	no data	no data	no data	no data	I observed it when I went to the lakes to sample mussels for genetic study.	no data		The fishermen throw the mussels caught in their nets as a result of fishing activities to the shore.	Habitat destruction or direct human removal		no data	NA	personal observation
90	Şebnem Atasaral	Turkey	2021-06-01	2021	6	no data	unknown	Samsun	41.5762	36.1002	lake	lagoon lake	Lake Uzun	natural	unknown	Ramsar Site, Candidate for UNESCO World Heritage	1-1,5	3	throughout the field of view in the water and sediment taken from the lake piled on the shore	Unio pictorum	Anodonta cygnea	Unio tumidus									yes	unknown	no data	no data		NA	no data	no data	no data	no data	I observed it when I went to the lakes to sample mussels for genetic study.	no data		made by the government. most likely for a kind of construction activities.	Habitat destruction or direct human removal		no data	NA	personal observation
91	L.Shevchuk, L.Bylyna	Ukraine	2019-08-07	2019	8	up to 1 month	30	Poninka	50.1853	27.5636	river		Homora river	natural	eutrophic	recreation area	0.5	1	length +/- 1 km	Unknown	Sphaeriidae									no data	yes	yes	fish spawn, freshwater snails,	thousands	1000	NA	no	no	a large number of mollusks died, but some survived	no data	Ivan Franko Zhytomyr State University	no data	the dead mussels were picked up	Discharge of chemicals into production	Pollution	none	no data	NA	media reports, local newspapers
92	L.Shevchuk,L.Bylyna	Ukraine	2020-07-11	2020	7	up to 1 month	30	Raiki	49.9661	28.5175	river		Gnalopyatka river	natural	eutrophic	recreation area	0.2	1	only the river bank	Unknown	Sphaeriidae									no data	yes	no	yes	several thousands	1000	NA	no	no	almost whole population died	no data	Ivan Franko Zhytomyr State University	no data	the dead mussels were picked up	Lowering the water level by more than 1 meter	Drying	none	no data	NA	media reports, local newspapers
93	L.Shevchuk,L.Bylyna	Ukraine	2021-08-10	2021	8	up to 1 month	30	Polonne	50.1167	27.5167	river		Homora river	natural	eutrophic	recreation area	0.5	1	only the river bank	Unknown	Sphaeriidae									no data	yes	yes	yes	hundreds	100	NA	no	no	young and adult mollusks died	no data	Ivan Franko Zhytomyr State University	no data	the dead mussels were picked up	Discharge of chemicals into production	Pollution	none	no data	NA	media reports, local newspapers
94	L.Shevchuk,L.Bylyna	Ukraine	2020-06-25	2020	6	2 years	730	Zhytomyr	50.2544	28.6578	river		Kamyanka river	natural	eutrophic	recreation area	0.3	1	only the river bank	Unknown	Sphaeriidae									no data	yes	no	yes	hundreds	100	NA	no	no	young and adult mollusks died	no data	Ivan Franko Zhytomyr State University	no data	the dead mussels were picked up	Due to the high frequency of discharges of pollutants from private homes	Pollution	none	no data	NA	media reports, local newspapers
95	L.Shevchuk,L.Bylyna	Ukraine	2020-06-25	2020	7	one months	30	Zhytomyr	50.2544	28.6578	river		Teteriv river	natural	eutrophic	recreation area	0.5	3	only the river bank	Unknown	Sphaeriidae									no data	yes	no	yes	hundreds	100	NA	no	no	hundreds of dead mollusks	no data	Ivan Franko Zhytomyr State University	no data	the dead mussels were picked up	Lowering the water level by more than 1 meter. Constant pollution of the river by enterprises	Multiple	none	no data	NA	media reports, local newspapers
96	L.Shevchuk,L.Bylyna	Ukraine	2020-07-23	2020	7	one months	30	Radomyshl	50.4947	29.2333	river		Teteriv river	natural	eutrophic	recreation area	0.3	1	only the river bank	Unknown	Sphaeriidae									no data	yes	yes	yes	hundreds	100	NA	no	no	hundreds of dead mollusks	no data	Ivan Franko Zhytomyr State University	no data	the dead mussels were picked up	Lowering the water level by more than 1 meter. Constant pollution of the river by enterprises	Multiple	none	no data	NA	media reports, local newspapers
97	L.Shevchuk,L.Bylyna	Ukraine	2020-06-25	2020	6	one months	30	Denishi	50.2153	28.4078	river		Teteriv river	natural	eutrophic	recreation area	0.2	0.7	only the river bank	Unknown	Sphaeriidae									no data	yes	yes	yes	hundreds	100	NA	no	no	hundreds of dead mollusks	no data	Ivan Franko Zhytomyr State University	no data	the dead mussels were picked up	Lowering the water level by more than 1 meter. Constant pollution of the river by enterprises	Multiple	none	no data	NA	media reports, local newspapers
98	L.Shevchuk,L.Bylyna	Ukraine	2020-07-09	2020	7	a few months	91	Khmelivka	51.2614	27.6953	river		Ubort river	natural	eutrophic	recreation area	0.5	2	mass death of mollusks +/- 2 km	Unknown	Sphaeriidae									no data	yes	no	yes	hundreds	100	NA	no	no	all mollusks died	no data	Ivan Franko Zhytomyr State University	no data	the dead mussels were picked up	Due to the unauthorized extraction of amber. And lowering the water level in the river	Habitat destruction or direct human removal	none	no data	NA	media reports, local newspapers
99	L.Shevchuk,L.Bylyna	Ukraine	2020-07-09	2020	7	a few months	91	Sushtani	51.2989	27.7503	river		Ubort river	natural	eutrophic	recreation area	0.5	2	mass death of mollusks +/- 2 km	Unknown	Sphaeriidae									no data	yes	no	yes	hundreds	100	NA	no	no	all mollusks died	no data	Ivan Franko Zhytomyr State University	no data	the dead mussels were picked up	Due to the unauthorized extraction of amber. And lowering the water level in the river	Habitat destruction or direct human removal	none	no data	NA	media reports, local newspapers
100	L.Shevchuk,L.Bylyna	Ukraine	2020-07-09	2020	7	a few months	91	Yurove	51.3608	27.8311	river		Ubort river	natural	eutrophic	recreation area	0.5	2	mass death of mollusks +/- 2 km	Unknown	Sphaeriidae									no data	yes	no	yes	hundreds	100	NA	no	no	all mollusks died	no data	Ivan Franko Zhytomyr State University	no data	the dead mussels were picked up	Due to the unauthorized extraction of amber. And lowering the water level in the river	Habitat destruction or direct human removal	none	no data	NA	media reports, local newspapers
101	L.Shevchuk,L.Bylyna	Ukraine	2020-07-01	2020	7	a few months	91	Rudnya-Khochynska	51.4358	27.8939	river		Ubort river	natural	eutrophic	recreation area	0.5	2	mass death of mollusks +/- 2 km	Unknown	Sphaeriidae									no data	yes	no	yes	hundreds	100	NA	no	no	all mollusks died	no data	Ivan Franko Zhytomyr State University	no data	the dead mussels were picked up	Due to the unauthorized extraction of amber. And lowering the water level in the river	Habitat destruction or direct human removal	none	no data	NA	media reports, local newspapers
102	L.Shevchuk,L.Bylyna	Ukraine	2020-07-18	2020	7	for 1 week	7	Starokostiantyniv	49.7539	27.2203	river		Sluch river	natural	eutrophic	recreation area	0.2	3	mass death of mollusks +/- 2 km	Unknown	Sphaeriidae									no data	yes	yes	yes	hundreds	100	NA	no	no	young and adult mollusks died	no data	Ivan Franko Zhytomyr State University	no data		reduction of the water level in the river by 0.5 m and pollution of production	Multiple	none	no data	NA	media reports, local newspapers
103	L.Shevchuk,L.Bylyna	Ukraine	2021-08-08	2021	8	for 1 week	7	Sarny	51.3269	26.6331	river		Sluch river	natural	eutrophic	recreation area	0.3	1	mass death of mollusks +/- 4 km	Unknown	Sphaeriidae									no data	yes	yes	yes	hundreds	100	NA	no	no	young and adult mollusks died	no data	Ivan Franko Zhytomyr State University	no data	the dead mussels were picked up	A sharp drop in water level in the river by 1 m.	Drying	none	no data	NA	media reports, local newspapers
104	L.Shevchuk,L.Bylyna	Ukraine	2021-08-08	2021	8	for 1 week	7	Zvizdivka	50.8914	26.1856	river		Gorin river	natural	eutrophic	recreation area	0.3	1.5	mass death of mollusks +/- 4 km	Unknown	Sphaeriidae									no data	yes	yes	yes	hundreds	100	NA	no	no	young and adult mollusks died	no data	Ivan Franko Zhytomyr State University	no data	the dead mussels were picked up	A sharp drop in water level in the river by 1 m.	Drying	none	no data	NA	media reports, local newspapers
105	L.Shevchuk,L.Bylyna	Ukraine	2021-08-08	2021	8	for 1 week	7	Tynne	51.1619	26.7628	river		Sluch river	natural	eutrophic	recreation area	0.3	1	mass death of mollusks +/- 4 km	Unknown	Sphaeriidae									no data	yes	yes	yes	hundreds	100	NA	no	no	young and adult mollusks died	no data	Ivan Franko Zhytomyr State University	no data	the dead mussels were picked up	A sharp drop in water level in the river by 1 m.	Drying	none	no data	NA	media reports, local newspapers
106	Małgorzata Ożgo	Poland	2021-08-01	2021	8	a few weeks	21	Łysomiczki	54.3582	17.1552	river		River Słupia	natural	unknown	landscape park	1	3	no data	Unio crassus	Anodonta anatina										unknown	unknown	no data	U. crassus: 9 live individuals and 53 freshly dead, A. anatina: 25 live individuals and 11 dead	10	NA			young and old individuals affected (shell measurements taken at the site)	no data	Kazimierz Wielki University in Bydgoszcz	no data	no data	most probably pollution - discharge pipe	Pollution	none	no data	NA	personal observation
107	Noé Ferreira-Rodríguez	Spain	2018	2018	NA	no data	unknown	Calvos de Randín	41.9136	-7.872	river		Salas	natural	oligotrophic	Recreation area			0.15	Margaritifera margaritifera										No	unknown	unknown	no data	Tens	10	NA	yes	no	no		Universidade de Vigo	no data	The year of the event was estimated based on shell erossion	Drought	Drying	none	no data	NA	Personal observation
108	Noé Ferreira-Rodríguez	Spain	2022	2022	NA	Months		Lugo	43.0033	-7.5742	river		Miño	natural	oligotrophic				0.2	Unio delphinus	Potomida littoralis									No	unknown	unknown	no data	Hundreds	100	NA	no	no	yes		Universidade de Vigo	no data	Live individuals were moved to the water in the same location	Drought	Drying	noe	no data	NA	Personal observation
109	Noé Ferreira-Rodríguez	Spain	2019	2019	NA	Ongoing	NA	Caldelas de Tui	42.0556	-8.58764	river		Miño	natural	oligotrophic	Protected area			0.6	Anodonta anatina										No	unknown	unknown	no data	Hundreds	100	NA	no	no	no		Universidade de Vigo	no data	Live individuals were moved to another location in the same river	Egeria densa invassion	Invasive species	noe	no data	NA	Personal observation
110	Niklas Wengström	Sweden	2017-08-16	2016	8	No data	unknown	Norra Bälganet	56.3959	15.0004	river		Husörenbäcken	natural	unknown	Forestry	No data	no data	Several hundred empy shells and only 3 living mussels	Margaritifera margaritifera											no	no		I do not know		NA	No	No	No data	no data	County Administrative Board of Blekinge	no data		Drought and hight temperature due to a clear cut of the riparian zone	Multiple		no data	NA	scientific paper
111	Niklas Wengström	Sweden	2013-08-01	2013	8	4 years	1460	Björnbacken	62.7089	17.1719	river		Örasjöbäcken	natural	unknown	Conservation area	no data	no data	Die off in one spot, 30 m2. 70% of the mussels in that spot have died	Margaritifera margaritifera										no data	yes	no	No data	>200	100	NA	No	Yes	The whole population was estimated in 2015 to contain 13864 mussels. Juvenile recruitment 35% in 2015.	no data	County Administrative Board of Västernorrland	no data		starving according to Veterinary Institute	Starvation		several juveniles in other parts of the stream	yes	scientific paper
112	Niklas Wengström	Sweden	07.07.2017	2017	7	no data	unknown	Galtström	62.1647	17.4689	river		Galtströmmen	natural	unknown		no data	no data	Die off above a permanent survey site	Margaritifera margaritifera										no data	yes	no	No data	>300	100	NA		Yes	No data	no data	County Administrative Board of Västernorrland	no data	Dead mussels have been sent to the vetrinary insititute	Possible cause, fish farm outlet	Pollution		no data	NA	scientific paper
113	Niklas Wengström	Sweden	2016-09-01	2016	9	no data	unknown	Stöndarbodarna	63.2017	17.7655	river		Tannån	natural	unknown				Die off in a 125 m2 site	Margaritifera margaritifera										no data	yes	no	No data	31	10	NA	no	no	42 live mussels in a 50 m stretch in 2006, in 2016 the number of mussels decreased to 2 live mussels. No juvenile recruitment	no data	County Administrative Board of Västernorrland	no data		No obvious reasons for the die off	Unknown		no data	NA	scientific paper
114	Niklas Wengström	Sweden	13.07.2017	2017	7	no data	unknown	Myrsjön	62.3155	16.8127	river		Rännöå	natural	unknown				Die off in a 36 m2 site	Margaritifera margaritifera											yes	no	No data	129	100	NA	no	no	Data come from one survey site where all the mussels died between 2006 and 2017	no data	County Administrative Board of Västernorrland	no data		No obvious reasons for the die off	Unknown		no data	NA	scientific paper
115	Niklas Wengström	Sweden	12.07.2017	2017	7	no data	unknown		62.291	17.0516	river		Tälgslättån	natural	unknown				Die off in a 140 m2 site	Margaritifera margaritifera											yes	no	No data	29	10	NA	no		Data come from one survey site surveyed 2005 and 2017. No juvenile recruitment	no data	County Administrative Board of Västernorrland			No obvious reasons for the die off	Unknown		no data	NA	scientific paper
116	Niklas Wengström	Sweden	2015-07-01	2015	7	2 years	730		59.6824	14.1977	river		Stampbäcken	natural	unknown				Dead mussels were found in the whole stream	Margaritifera margaritifera											yes	no	No data	2149	1000	NA	Yes	Yes	The population was estimated to contain 4760 in 2001, in 2015 the population had decreased to 1012 mussels.	no data	County Administrative Board of Värmland		Dead mussels have been sent to the vetrinary insititute	No obvious reasons for the die off	Unknown		no data	NA	scientific paper
117	Niklas Wengström	Sweden	2013-07-01	2013	7	4 years	1460	Torsby	60.1524	13.0141	river		Värån	natural	unknown				Dead mussels were found in the whole stream	Margaritifera margaritifera											yes	no	No data	1814	1000	NA	Yes	yes	The population size was estimated to 8373 in 2014, in 2017 it had decreased to 6559	no data	County Administrative Board of Värmland		Dead mussels have been sent to the vetrinary insititute	Severeral factors contributing to the die off, airport, logistic center, many roads crossing the stream, but no clear evidence that any of these threats has caused the die off	Pollution		no data	NA	scientific paper
118	Niklas Wengström	Sweden	2011-07-01	2011	7	6 years	2190	Enånger	61.5469	17.0414	river		Enångersån	natural	unknown				Dead mussels were found in the whole stream	Margaritifera margaritifera											yes	no	No data	58341	10000	NA	Yes	Yes	The population size was estimated in 2005 to 58621 mussels, in 2017 it had decreased to 280 mussels	no data	County Administrative Board of Gävleborg		Dead mussels have been sent to the vetrinary insititute	No obvious reasons for the die off	Unknown		No	no	scientific paper
119	Niklas Wengström	Sweden	2012-05-08	2012	5	5 years	1825	Boda bruk	61.5322	16.8551	river		Grottsjöbäcken	natural	unknown				Die off in a 30.8 m2 site	Margaritifera margaritifera											yes	no	No data	38	10	NA			The population size was 38 mussels in 2012 and in 2017 it was 2 mussels	no data	County Administrative Board of Gävleborg			No obvious reasons for the die off	Unknown		No	no	scientific paper
120	Niklas Wengström	Sweden	2012-05-01	2012	5	3 years	1095		61.54	16.8226	river		Grängsjöbäcken	natural	unknown				Die off in a 53m2 site	Margaritifera margaritifera											yes	no	No data	33	10	NA			The population size was 33 mussels in 2012 and in 2017 it was zero.	no data	County Administrative Board of Gävleborg			No obvious reasons for the die off	Unknown		No	no	scientific paper
121	Niklas Wengström	Sweden	2012-05-08	2012	5	2 years	730		61.5426	16.8019	river		Lövåsbäcken	natural	unknown				die off in a 56.1 m2 site	Margaritifera margaritifera											yes	no	No data	54	10	NA			The population size was 54 mussels in 2012 and in 2017 it was zero	no data	County Administrative Board of Gävleborg			No obvious reasons for the die off	Unknown		No	no	scientific paper
122	Niklas Wengström	Sweden	2012-05-08	2012	5	2 years	730	Larsbo	61.5388	16.6654	river		Mjusbäcken	natural	unknown				Die off in a 22.6 m2 site	Margaritifera margaritifera											yes	no	No data	290	100	NA			The population size was 290 in 2012 and in 2017 it was zero	no data	County Administrative Board of Gävleborg			No obvious reasons for the die off	Unknown		No	no	scientific paper
123	Niklas Wengström	Sweden	2012-05-08	2012	5	5 years	1825		61.54	16.8226	river		Ysbäcken	natural	unknown				Die off in a 15.2 m2 site	Margaritifera margaritifera											yes	no	No data	167	100	NA			The population size was 272 in 2012 and in 2017 it was 105	no data	County Administrative Board of Gävleborg			No obvious reasons for the die off	Unknown		No	no	scientific paper
124	Niklas Wengström	Sweden	2017-06-01	2017	6	6 years	2190	Söderomsjö	61.3029	15.881	river		Lillån	natural	unknown				Die off in the whole stream	Margaritifera margaritifera											yes	no	No data	86464	10000	NA			The population size was estimated in 2012 to 123878 mussels and in 2016 it was 37414 mussels	no data	County Administrative Board of Gävleborg			No obvious reasons for the die off	Unknown		No	no	scientific paper
125	Niklas Wengström	Sweden	2016-06-01	2016	6	1 year	365	Mölarp	57.8082	13.0132	river		Viskan	natural	unknown				Die off in a 2000 m2 site	Margaritifera margaritifera										Yes, Unio pictorum	yes	no	No data	>300	100	NA	no	yes	<400, no juvenile recruitment	no data	Swedish Anglers Association	no data		Probably a parasitic infection similar to what we have seen in Teåkersälven	Disease		No	no	scientific paper
126	Niklas Wengström	Sweden	2016-06-01	2016	6	1 year	365	Grimskulla	57.6206	12.9354	river		Kovraån-Lillån	natural	unknown				Die off in one spot of the stream	Margaritifera margaritifera										No	yes	no	No data	306	100	NA			In 2005 the population was estimated to contain 365 mussels, in 2016 only 59 mussels could be found			No data		Probably a parasitic infection similar to what we have seen in Teåkersälven	Disease		No	no	scientific paper
127	Niklas Wengström	Sweden	2017-07-01	2017	7	5 years	1825	Bäckefors	58.7872	12.1865	river		Teåkersälven	natural	unknown				Die off in a larger part of the stream	Margaritifera margaritifera										No	yes	no	No data	>20000	10000	NA	no	yes	<50000 population, no juvenile recruitment	no data	Swedish Anglers Association	no		A parasitic infection by a parasite new to science	Disease		We found 1 juvenile in 2022, the first one since 1997	yes	scientific paper
128	Henn Timm	Estonia	2022 summer	2022	NA	several months		Harju County	59.383069 N	25.506158 E	other	dam reservoir	Soodla Stream	artificial	eutrophic	recreation area, hydropower plant	3.2	13	area 262 km2	Anodonta cygnea											no		yes	hundreds thousands	100000	NA	no	no	no	no data	no data	no data	no data	lowering of the water level in very dry summer	Drying	none	no data	NA	media report
129	Henn Timm	Estonia	between 1960-1990	1960	NA	no data	unknown	Lääne-Viru County	59.284537 N	26.671035 E	river		Kunda Stream	natural	eutrophic	good quality stream			several km section of stream	Unio crassus											yes		no	thousands	1000	NA	no	no	no	no data	no data	no data	no data	unknown	Unknown	none	no data	NA	personal eyewitness
130	Henn Timm	Estonia	between 1960-1990	1960	NA	no data	unknown	Ida-Viru County	59.40332 N	27.536307 E	river		Pühajõgi Stream	natural	eutrophic	strong organic pollution			several km section of stream	Unio crassus											no		yes	thousands	1000	NA	no	no	no	no data	no data	no data	no data	organic pollution	Pollution	none	no data	NA	personal eyewitness
131	Henn Timm	Estonia	2022 summer	2022	NA	few days	3	Valga County	57.954233 N	25.973578 E	other	dam reservoir	Jõku Stream	artificial	eutrophic	agricultural area			area 3.1 ha	Anodonta cygnea											no		yes	thousands	1000	NA	no	no	no	no data	no data	no data	no data	abrupt lowering of the water level	Drying	none	no data	NA	media report
132	Grégory Motte	Belgium	2022	2022	NA	2-5 days, the massive mortalities are observed on the reference sections monitored within the framework of Natura 2000. this consists of a succession of 5 sections of 20 metres each surveyed for 20 minutes on the right bank + 20 minutes on the left bank + 20 minutes in the centre of the watercourse.	4	Petit Han	50.342	5.43354	river		River Ourthe	natural	mesotrophic	Natura 2000			100m	Unio crassus										Anodonta anatina	unknown	yes	I don't know	93% loss of the crassus population in the study area (215 UC in 2019 vs 15 UC in 2022)		93	yes	no	adult + young. Before flooding, UC density is estimate to be 0.15 ind/m²		Service public de Wallonie, DEMNA	no	no	historical floods of 2021 (bed degradation and flood-related pollution)	Flood		not yet	NA	personnal field observation
133	Grégory Motte	Belgium	2022	2022	NA	2-5 days, the massive mortalities are observed on the reference sections monitored within the framework of Natura 2000. this consists of a succession of 5 sections of 20 metres each surveyed for 20 minutes on the right bank + 20 minutes on the left bank + 20 minutes in the centre of the watercourse.	4	Rendeux	50.2378	5.50951	river		River Ourthe	natural	mesotrophic	Natura 2000			100m	Unio crassus										Anodonta anatina	unknown	yes	I don't know	52% loss of the crassus population in the study area (215 UC in 2019 vs 15 UC in 2022)		52	yes	no	adult + young. Before flooding, UC density is estimate to be 0.04 ind/m²		Service public de Wallonie, DEMNA	no	no	historical floods of 2021 (bed degradation and flood-related pollution)	Flood		not yet	NA	personnal field observation
134	Grégory Motte	Belgium	2021	2021	NA	2-5 days, the massive mortalities are observed on the reference sections monitored within the framework of Natura 2000. this consists of a succession of 5 sections of 20 metres each surveyed for 20 minutes on the right bank + 20 minutes on the left bank + 20 minutes in the centre of the watercourse.	4	Deulin	50.3063	5.40374	river		River Ourthe	natural	mesotrophic	Natura 2000			100m	Unio crassus										Anodonta anatina	unknown	yes	I don't know	41% loss of the crassus population in the study area (215 UC in 2019 vs 15 UC in 2022)		41	yes	no	adult + young. Before flooding, UC density is estimate to be 0.53 ind/m²		Service public de Wallonie, DEMNA	no	no	historical floods of 2021 (bed degradation and flood-related pollution)	Flood		not yet	NA	personnal field observation
135	Daniel Daill	Austria	2006-09-01	2006	9	a few days to weeks		Harrachstal			river		Harbe Aist	natural	oligotrophic	Nature2000			roughly 1.2km of the river	Margaritifera margaritifera										no	unknown	unknown	no data	50	10	NA	yes	yes	almost whole population died	no data	The State Criminal Police Office of Upper Austria	nvestigation of tissue samples from dead and healthy mussels --> measurement of: pH, phosphate, ammonium, Ag, Al, As, Ba, Be, Bi, Ca, Cd, Co, Cr, Cu, Fe, K, Mg, Mn, Mo, Na, Ni, P, Pb, S, Sr, V, Zn; Measurements of Water from affected river and a reference site --> Ag, Alm, Ba, Ca, Cd, Co, Cr, Cu, Fe, K, Mg, Mn, Mo, Na, Ni, P, Pb, S, Sr, V, Zn	the dead mussels were picked up	unknown --> Pollution with harmful substances suspected	Pollution		population died out	no	personal observation in the framework of a conservation program
136	Martin Österling		2014	2014	NA			Högsby	57.1741	16.012	river	dammed	Emån River, Sweden	artifitial	mesotrophic				One stretch (ca 100m)	Unio crassus										no data	unknown	unknown	other invertabrates in the benthos probably also affected.	> 90%		90	no data	no data	no data	no data	County board administration				Unknown	County board administration is aware of the death and hopefully they are able to do some measures.	No data	NA	County board administration, scientific paper
137	Anna Maria Łabęcka	Poland	2022-07-11	2022	7	a few days	3	Nielisz	50.7804	23.0121	other	dam reservoir	Nielisz	artifitial	eutrophic	recreation area		10	whole reservoir - 95000 m2	Anodonta cygnea										no data	yes	no	no data	Floated mussels on the water; a few tons		NA	they were huge shells but no measurements were done	no	no	no data	Voivodeship Inspectorate for Environmental Protection; Sanitary and Epidemiological Station in Zamo??	dissolved oxygen, N and P compounds	the dead mussels were picked up	unknown	Unknown		none	no	no data
138	Maciej Bonk, Anna Maria Łabęcka	Poland	2015-09-19	2015	9	single action		between Ruszcza K?pa and Rybitwy	50.4079	21.273	river		Kanał Strumień	natural	unknown	natural water, but under strong anthropogenic pressure		0.5	at least several hundret meters	Anodonta cygnea	Anodonta anatina	Unio pictorum									yes	unknown	macrophytes like Sparangium sp., Sagittaria sagittifolia, Nuphar sp.	at least several dozen	10	NA	no	no	no data	no data		no data	no	desilting carried out by institution Pa?stwowe Gospodarstwo Wodne Wody Polskie	Habitat destruction or direct human removal	none	no data	NA	social media: Ma?e rzeki/Maciej Bonk
139	Maciej Bonk, Anna Maria Łabęcka	Poland	2018-11-25	2018	11	single action		Słupia	50.3728	21.0451	river		Kanał Strumień	natural	unknown	natural water, but under strong anthropogenic pressure; Natura 2000 (Ostoja Szaniecko-Solecka)		0.5	at least several hundret meters	Anodonta cygnea	Unio pictorum										no	yes	fish : Cobitis taenia (protected species), Misgurnus fossilis (protected species), Carassius gibelio; crustacean: Asellus aquaticus	unknown		NA	no	no	no data	no data		no data	no	river unblocking, bottom shovelling to a depth of 15 cm	Habitat destruction or direct human removal	none	no data	NA	social media: Ma?e rzeki/Maciej Bonk
140	Maciej Bonk, Anna Maria Łabęcka	Poland	2020-09-25	2020	9	weeks/months		between Lisów and Morawica	50.7081	20.6547	river		Morawka	natural	unknown			0.5	several hundred metres	Anodonta cygnea											no	yes	fish: Barbatula barbatula (partially protected species), Cobitis taenia (protected species), Eudontomyzon mariae (protected species), Misgurnus fossilis (partially protected species)	unknown		NA	no	no	no data	no data	Regionalna Dyrekcja Ochrony ?rodowiska in Kielce; Wojewódzki Inspektorat Ochrony ?rodowiska in Kielce; Pa?stwowe Gospodarstwo Wodne Wody Polskie; Polski Zwi?zek W?dkarski	no data	no	drought; the river bed has been devastated by excavators; extraction of sediment and sand from the bottom	Drying	none	no data	NA	media report/Maciej Bonk interview
141	Maciej Bonk, Anna Maria Łabęcka	Poland	2020-11-20	2020	11	single action		between ?apanów and Wieruszyce	49.8635	20.3214	river		Stradomka	natural	unknown	natural water, but under strong anthropogenic pressure		1	ca. 200 m	Unio crassus											unknown	unknown		hundrets	100	NA	no	no	no data	no data		no data	After some destruction, the way of works was changed into less harmfull for mussels.	hydraulic engineering works carried out by Pa?stwowe Gospodarstwo Wodne Wody Polskie (specifically Regionalny Zarz?d Gospodarki Wodnej in Kraków)	Habitat destruction or direct human removal		no data	NA	social media/Koalicja Ratujmy Rzeki /Save the Rivers Coalition and Ma?e rzeki/Maciej Bonk
142	Maciej Bonk, Anna Maria Łabęcka	Poland	2021-10-11	2021	10	single action		Bugaj	50.5525	20.7942	river		Sanica	natural	unknown	natural water, but under strong anthropogenic pressure; Natura 2000 (Ostoja Szaniecko-Solecka)		0.3	at least several hundret meters	Unio tumidus											unknown	unknown	crayfish: Astacus astacus (protected species)	unknown		NA	no	no	no data	no data		no data	no	desilting carried out by institution Pa?stwowe Gospodarstwo Wodne Wody Polskie	Habitat destruction or direct human removal	none	no data	NA	social media: Ma?e rzeki/Maciej Bonk
143	Maciej Bonk	Poland	2022-01-01	2022	1	sigle action		Brzeźnica	49.9746	19.6225	canal	man made	nonnamed	natural	unknown	natural water, but under strong anthropogenic pressure		0.3	at least several hundret meters	Unio crassus											unknown	unknown		at least 100	100	NA	no	no	no data	no data		no data	no	hydraulic engineering works	Habitat destruction or direct human removal	none	no data	NA	personal data
144	Anna Maria Łabęcka	Poland	2011-11-29	2011	11	no data	unknown	Solina	49.3151	22.5198	other	dam reservoir	Jezioro Soli?skie	artifitial	eutrophic	recreation area	25	60		Unknown											unknown	unknown		unknown		NA	no	no	no data	no data			no	hydrological drought	Drying	none		NA	media
145	Anna Maria Łabęcka	Poland	2015-08-15	2015	8	a few days	3	Cigacice	52.0309	15.6077	river		Odra	natural	eutrophic	river under anthropogenic pressure; Natura 2000 (Krośnieńska Dolina Odry, Dolina Środkowej Odry); protected landscape area (Krośnieńska Dolina Odry);				Unknown											unknown	unknown		unknown		NA	no	no	no data	no data				hydrological drought; low water level in the river	Drying	none		NA	media
146	Anna Maria Łabęcka	Poland	2015-08-15	2015	8	a few days	3	Głogów	51.6673	16.0928	river		Odra	natural	eutrophic	river under strong anthropogenic pressure				Unknown	Dreissena spp.										unknown	unknown		unknown		NA	no	no	no data	no data				hydrological drought; low water level in the river	Drying	none		NA	media
147	Anna Maria Łabęcka	Poland	2012-09-10	2012	9	no data	unknown	between Mochów and Kierpie?	50.3713	17.857	canal	man made	Kanał Ulgi of Osłoboga River	artifitial	unknown	water under anthropogenic pressure			several kilometres	Anodonta anatina											no	yes		dried bodies, empty shells		NA							residents have relocated the few mussels to small garden ponds	hydrotechnical work in the riverbed	Habitat destruction or direct human removal			NA	media
148	Anna Maria Łabęcka	Poland	2018-05-22	2018	5	no data	unknown	Żyrardów	52.0357	20.4552	other	recreational reservoir	Zalew Żyrardowski	artifitial	unknown	recreation area			the whole reservoir - 140000 m2	Unio pictorum											unknown					NA					Fundacja Ochrony Środowiska Naturalnego Miasta Żyrardowa i Okolic			probably waste water inflow	Pollution			NA	social media/Fundacja Ochrony ?rodowiska Naturalnego Miasta ?yrardowa i Okolic
149	Anna Maria Łabęcka	Poland	2021-04-07	2021	4	a few days	3	Września	52.333	17.5554	river		Wrześnica	natural	unknown	nearby retention reservoir is built on the river			several hundred metres	Anodonta anatina	Unknown										yes	no		unknown		NA	no	no	no data	no data	Państwowe Gospodarstwo Wodne Wody Polskie	no data	transferring the surviving mussels abandoned on the river bank back to the water	maintenance and upkeep work on the river including hooking, cutting, raking the river bed, removal of rubbish	Habitat destruction or direct human removal	Gospodarstwo Wodne Wody Polskie declared to continuously monitor the progress of works on the rivers so that similar incidents do not occur in the future	no data	NA	media/Pa?stwowe Gospodarstwo Wodne Wody Polskie; observation
150	Anna Maria Łabęcka	Poland	2016-06-14	2016	6	no data	unknown	Łochów	52.5097	21.6774	river		Liwiec	natural	unknown	recreational area				Unknown											no	unknown	birds	unknown		NA	no	no	no data	no data	Sanitary-epidemiological stations (Sanepid in Węgrowie, Sanepid in Wołomin); General Directorate for Environmental Protection; Police	no data		probably pollutions	Pollution			NA	social media/Gmina ?ochów, bezpoecze?stwo i porz?dek
151	Anna Maria Łabęcka	Poland	2021-04-12	2021	4	no data	unknown	Sianów	54.2307	16.3328	river		nonnamed	natural	unknown				short section	Anodonta cygnea											yes	no		dead mussels; empty shells		NA	no	no	no data	no data	no	no data	no	no data	Unknown	none		NA	observation
152	Anna Maria Łabęcka	Poland	2015-08-01	2015	8	at least few weeks	21	Kołoniec	51.1811	20.1457	river		Czarna Konecka	natural	eutrophic	Natura 2000 (Dolina Czarnej); protected landscape area (Konecko-?opusznia?ski)			several hundred meters	Anodonta anatina	Anodonta cygnea	Unio pictorum	Unio tumidus								yes			dead mussels		NA	no	no	no data	no data	no	no	no	hydro-technical work (weir construction)	Habitat destruction or direct human removal	none		NA	observation
153	Anna Maria Łabęcka	Poland	2022-07-26	2022	7	a few weeks	21	from Lipki till at least Widuchowa	50.910407-53.144173	17.409849-14.389441	river		Odra	natural	eutrophic	water under anthropogenic pressure			from 204 km till at least 704 km of the river	Unknown											no	yes	gill-breathing organisms	countless tons		NA	no	no	no data		National Inland Fisheries Research Institute; Sanitary-epidemiological stations;		dead mussels were picked up	increase water salinity; Prymnesium parvum presence	Pollution	none	no data	NA	media; observation
154	Anna Maria Łabęcka	Poland	2022-08-19	2022	8	2-3 weeks	17	Lublin	51.19	22.5359	other	retention reservoir	Zalew Zemborzycki	artificial	eutrophic	recreational area	2.3	4	whole reservoir - 2700000 m2	Anodonta cygnea										Unio tumidus	yes	no	crayfish: Orconectes limosus (invasive species)	dead mussels floated on the water surface; at least 1660 kg of mussels were collected		NA	no	no	no data		Voivodeship Inspectorate for Environmental Protection in Lublin		the dead mussels were picked up	unknown, but probably more oxygen in the water, algae bloom, moving bottom sediments	Unknown	none	no data	NA	media; observation
155	Anna Maria Łabęcka	Poland	2022-05-05	2022	5	a few weeks	21	Sielpia	51.1129	20.3515	other	retention reservoir	Jezioro Sielpi?skie (Jezioro w Sielpi, Zalew w Sielpi)	artificial	unknown	recreational area			whole reservoir - 574100 m2	Anodonta cygnea	Anodonta anatina	Unio pictorum									yes	no		dead mussels		NA			no data					human activities: hydro-technical work, reservoir revitalisation	Habitat destruction or direct human removal		no data	NA	personal observations
156	Anna Maria Łabęcka	Poland	2019-06-25	2019	6	a few days	3	Cieklińsko	51.1333	20.2402	river		Czarna Konecka	natural	unknown	Natura 2000 (Dolina Czarnej); protected landscape area (Konecko-?opusznia?ski); nearby ponds are fed with water from the river			ca. 1 km	Anodonta cygnea	Anodonta anatina	Sinanodonta woodiana	Unio pictorum								yes	no		dead and semi-live mussels		NA			no data					hot summer and drought; river water was diverted to nearby fish ponds;	Drying			NA	personal observations
157	Anna Maria Łabęcka	Poland	2022-07-16	2022	7	one day	1	Cieklińsko	51.133	20.2416	canal	man made	nonnamed	artificial	unknown	Natura 2000 (Dolina Czarnej); protected landscape area (Konecko-?opusznia?ski); nearby ponds are fed with water from the river		0.5	160 m	Anodonta anatina	Anodonta cygnea	Sinanodonta woodiana	Unio pictorum								yes	no		dead and semi-live mussels; visible empty shells from previous canal cleaning work		NA			no data					human activities (canal was cleaned)	Habitat destruction or direct human removal			NA	personal observations
158	Anna Maria Łabęcka	Poland	2020-06-04	2020	6	a few days	3	Cieklińsko	51.1399	20.2371	lake		nonnamed	artificial	unknown	fish ponds			the area of the three fish ponds 326536 m2	Anodonta anatina	Sinanodonta woodiana	Unio pictorum									yes	no		dead and semi-live mussels		NA			no data					human activities: three fish ponds were dried because fish were being caught	Drying			NA	personal observations
159	Anna Maria Łabęcka	Poland	2020-12-30	2020	12	a few days	3	Sieradz	51.5961	18.7462	river		Żeglina	natural	unknown	water under anthropogenic pressure; river like a canal			several hundred meters	Unio pictorum											yes	no		dead, semi-live and alive mussels		NA			no data					maintenance and upkeep work on the river including hooking, cutting, raking the river bed	Habitat destruction or direct human removal			NA	personal observations
160	Anna Maria Łabęcka	Poland	2023-01-07	2023	1	a few days	3	Gąsiorów	52.122	17.5384	river		Lutynia	natural	unknown	Natura 2000 (Lasy ?erkowsko-Czeszewskie, Dolina ?rodkowej Warty); water under anthropogenic pressure; river like a canal			several hundred meters	Anodonta anatina	Unio pictorum	Unio tumidus	Sphaeriidae								yes	no		dead mussels and empty shells		NA			no data					maintenance and upkeep work on the river including hooking, cutting, raking the river bed	Habitat destruction or direct human removal			NA	personal observations
161	Anna Maria Łabęcka	Poland	2020-11-28	2020	11	months		Radowo Ma?e	53.6647	15.4444	lake		Patelnia	natural	unknown					Anodonta cygnea											unknown					NA								the lake is drying up	Drying			NA	personal observations
162	Anna Maria Łabęcka	Poland	2020-12-25	2020	12	no data	unknown	Szczejkowice	50.0826	18.6939	lake		nonnamed	artificial	unknown	Landscape park (Cysterskie Kompozycje Krajobrazowe Rud Wielkich)			whole area 8543 m2	Anodonta cygnea											unknown			alive mussels at the bottom		NA								probably pond was dried because fish were being caught	Drying			NA	personal observations
163	Anna Maria Łabęcka	Poland	2020-12-19	2020	12	no data	unknown	Kozuby Wola	50.0299	19.1183	lake		Kozuby I	artificial	unknown	Natura 2000 (Stawy w Brzeszczach)			whole area 66018 m2	Anodonta cygnea	Sinanodonta woodiana										unknown			dead, semi-live and alive mussels		NA								fish pond was dried because fish were being caught	Drying			NA	personal observations
164	Anna Maria Łabęcka	Poland	2022-08-05	2022	8	a few days	3	Toruń	53.0039	18.6046	river		Wisła	natural	unknown	Natura 2000 (Dolina Wis?y)				Unio pictorum	Unio tumidus	Dreissena spp.									unknown			dead, semi-live and alive mussels		NA			Unio pictorum had glochidia					hydrological drought; low water level in the river also totally dried places	Drying			NA	personal observations
165	Anna Maria Łabęcka	Poland	2022-06-30	2022	6	a few days	3	Toruń	53.0136	18.6536	river		Wisła	natural	unknown	Natura 2000 (Dolina Wis?y)				Unio pictorum	Unio tumidus	Anodonta anatina									unknown			dead, semi-live and alive mussels		NA							alive mussels were carried by people to places with water	hydrological drought; low water level in the river also totally dried places	Drying			NA	personal observations; media
166	Anna Maria Łabęcka	Poland	2020-05-01	2020	5	no data	unknown	Słok-Młyn	51.2896	19.3496	river		Widawka	natural	unknown	Protected landscape area (Dolina Widawki); water under anthropogenic pressure; river like a canal; concrete banks				Anodonta anatina	Dreissena spp.										yes			empty shells		NA								maintenance and upkeep work on the river including hooking, cutting, raking the river bed	Habitat destruction or direct human removal			NA	personal observations; media
167	Anna Maria Łabęcka	Poland	2020-12-13	2020	12	a few days	3	Trojanów	51.689	21.8183	lake		Goplana	artificial	unknown	fish pond; angling spot			whole area 106973 m2	Anodonta anatina											yes	no		shells, dead mussels		NA								fish pond was dried because fish were being caught	Drying			NA	personal observations
168	Anna Maria Łabęcka	Poland	2020-08-05	2020	8	no data	unknown	Ochaby Ma?e	49.8422	18.7339	lake		Rajski	artificial	unknown	fish pond; Natura 2000 (Dolina Górnej Wis?y)			whole area 140477 m2	Sinanodonta woodiana											yes	no		shells		NA								fish pond was dried because fish were being caught	Drying			NA	personal observations
169	Anna Maria Łabęcka	Poland	2020-08-05	2020	8	no data	unknown	Simoradz	49.8331	18.7385	lake		Nowy	artificial	unknown	fish pond; Natura 2000 (Dolina Górnej Wis?y)			whole area 111736 m2	Sinanodonta woodiana											yes	no		shells		NA			they were shells of very small and huge individuals					fish pond was dried because fish were being caught	Drying			NA	personal observations
170	Anna Maria Łabęcka	Poland	2020-04-13	2020	4	no data	unknown	Rozkochów	50.0165	19.4777	lake		Smolicki Stary	artificial	unknown	fish pond; Natura 2000 (Dolina Dolnej Skawy)			whole area 263283 m2	Sinanodonta woodiana											yes	no		hundrets of shells	100	NA								fish pond was dried because fish were being caught	Drying			NA	personal observations
171	Anna Maria Łabęcka	Poland	2021-03-07	2021	3	no data	unknown	Czechowice-Dziedzice	49.9349	18.9816	lake		nonnamed	artificial	unknown	pond used for water sports; Natura 2000 (Dolina Górnej Wis?y)			whole area 80037 m2	Sinanodonta woodiana											yes	no		thousands of shells and dead mussels; numerous gulls eating mussels	1000	NA			thousands of mussels; huge size shells					installation of concrete bands on the banks of the pond	Habitat destruction or direct human removal			NA	personal observations
172	Anna Maria Łabęcka	Poland	2021-03-07	2021	3	no data	unknown	Czechowice-Dziedzice	49.9332	18.9788	lake		Maciek	artificial	unknown	fish pond; Natura 2000 (Dolina Górnej Wis?y)			whole area 633712 m2	Sinanodonta woodiana											yes	no		thousands of shells and dead mussels; numerous gulls eating mussels	1000	NA			thousands of mussels; huge size shells					fish pond was dried because fish were being caught	Drying			NA	personal observations
173	Maciej Bonk, Anna Maria Łabęcka	Poland	2023-02-20	2021	2	almost two months	55	Falenty	52.1443	20.9163	lake		fish pond complex	artificial	unknown	protected landscape area (Warszawski); nature reserve (Stawy Raszy?skie)			all ponds 940000 m2	Anodonta cygnea											unknown			hundrets of mussels	100	NA			huge size of mussels; mussels older than 10 yers		Społeczny Komitet Ochrony Falent (Social Protection Committee of Falent); Regional Directorate for Environmental Protection (in Warszawa)			felling of trees on dykes; drainage of the ponds	Drying			NA	media/ Spo?eczny Komitet Ochrony Falent
174	Jon H. Mageroy	Norway	2021-2022	2021	NA	ca. one year	365	Hitra	63.5238	8.44163	river		Svankilelva	natural	oligotrophic	Little human impact other than logging			ca. 300 m of river	Margaritifera margaritifera										No	unknown	no	no negative symptoms were found	Ca. 75 % of mussels in the affect reach of the river died. A total of ca. 1,400 dead mussels.		75	Yes. Indicated that the mussels had died within the last year.	Yes. No obvious signs of abnormality during histological examination, but heavy secretion and accumulation of foreign materials in the gills.	Affected reach: Live mussels: 2.43 pr. minute. Total estimate: 515 mussels. Dead mussels: 7.04 pr. minute. Total estimate: 1,400. Non-affected reach: Live mussels: 0.80 pr. minute. Total estimate: 234. Dead mussels: None. Live mussels were on average 86.8mm long, while dead mussels were on average 95.9 mm. Smallest live mussel found was 24 mm.	no data	Midtnorsk Naturundersøkelse (primary), Norwegian Institute for Nature Resarch (NINA) and Norwegian Institute of Marine Research (IMR). Investigation requested by the Norwegian Environment Agency.	no data	None	Disease, possibly associated with the return of brood stock mussels from the Norwegian cultivation program for Margaritifera margaritifera.	Disease	Extensive ongoing survey effort to determine if the cause is associated with the Norwegian cultivation program for Margaritifera margaritifera. Temporary ban on returning brood stock mussels to rivers. Establishment of a refernce library to better be able to evaluate histological changes associated with M. margaritifera dieoffs. Attempts to get funding to further investigate disease and parasites…	No data. Surveys planned for 2023.	NA	Midtnorsk naturundersøkelse Scientific Report. Personal observation by Jon H. Mageroy, NINA. Personal communication from Stein Mortensen, IMR.
175	Jon H. Mageroy	Norway	2021-2022	2021	NA	ca. one year	365	Hitra	63.5986	8.6968	river		Vollaelva	natural	oligotrophic	Little human impact, other than logging. Some farmland upstream.			ca. 500 m of river	Margaritifera margaritifera										No	unknown	no	no negative symptoms were found	Ca. 93 % of mussels in the affect reach of the river died. A total of ca. 7,935 dead mussels.		93	Yes. Indicated that the mussels had died within the last year.	Yes. No obvious signs of abnormality during histological examination, but heavy secretion and accumulation of foreign materials in the gills.	Affected reach: Live mussels: 0.43 pr. minute. Total estimate: 1,276 mussels. Dead mussels: 6.53 pr. minute. Total estimate: 7,936 mussels. Non-affected reach: Live mussels: 1.74 mussels pr. minute. Total estimate: 700 mussels. Dead mussels: 0.06 pr. minute. Total estimate: 22. Live mussels were on average 110.4 mm long, while dead mussels were on average 108.0 mm. Smallest live mussel was 54 mm.	no data	Midtnorsk Naturundersøkelse (primary), Norwegian Institute for Nature Resarch (NINA) and Norwegian Institute of Marine Research (IMR). Investigation requested by the Norwegian Environment Agency.	no data	None	Disease, possibly associated with the return of brood stock mussels from the Norwegian cultivation program for Margaritifera margaritifera.	Disease	Extensive ongoing survey effort to determine if the cause is associated with the Norwegian cultivation program for Margaritifera margaritifera. Temporary ban on returning brood stock mussels to rivers. Establishment of a refernce library to better be able to evaluate histological changes associated with M. margaritifera dieoffs. Attempts to get funding to further investigate disease and parasites…	No data. Surveys planned for 2023.	NA	Midtnorsk naturundersøkelse Scientific Report. Personal observation by Jon H. Mageroy, NINA. Personal communication from Stein Mortensen, IMR.
176	Jon H. Mageroy	Norway	2019-2020	2019	NA	ca. one-two years	548	Levanger	63.6109	11.0609	river		Fossingelva	natural	mesotrophic	Significant human impact through farming, drinking water withdrawl and hydro power regulation			At least 1.2 km of river. Probably ca. 4.1 km.	Margaritifera margaritifera										No	unknown	no	no negative symptoms were found	Ca. 60 % of mussels died during the mass mortality event. Another 28 % mortality was recorded, but predating the mass mortality event. A total of ca. 12.000 mussels estimated to have died during the mass mortality event.		60	Yes. Indicated that the mussels had died in 2019-2020.	Yes. No obvious signs of abnormality during histological examination.	Live mussels: 0.17 pr. minute. Dead mussels: 1.15 pr. minute. Live mussels were on average 107,2 mm long, while dead mussels were on average 115,0 mm. Smallest live mussel was 6 mm.	no data	Anton Rikstad, former freshwater mussel coordinater with the County Governor of Trøndlag, and Hans Mack Berger, feltBIO. Investigation requested by the County Governor of Trøndelag.	Samples taken at three different dates. Not all parameters analyzed for each date. Ammonia (NH4-N), calsium, chemical oxygen demand, color, conductivity, iron, nitrate & nitrite (combined), pH, orthophosphate, silicon, total nitrogen, total organic carbon, total phosphorous, turbidity and zink	None	Restricted water flow and rapid drop in water flow due to minimum water flow requirements not being upheld by the county, due to drinking water withdrawl (and farming irrigation).	Drying	There are minimum water flow requirements, but they have not allways been upheld by the Municipality. The County Governor has demanded that these requirements are met.	No data.	NA	Mass mortality event: Anton Rikstad and Hans Mack Berger scientific report. Baseline data: feltBIO scientific report.
177	Jon H. Mageroy	Norway	2016-2020	2016	NA	4-5 year period, although primarily during three years	1095	Bergen	60.4885	5.37976	river		Haukåselva	natural	mesotrophic	Significant human impact through housing and commercial development, industry, horse racing course, and farming.			ca. 3 km of river	Margaritifera margaritifera										No	unknown	no	no negative symptoms were found	Ca. 70-80 % of mussels died during the mass mortality event. A total of ca. 3.400 mussels died.		75	Yes. Indicated that the mussels had died in 2016 or 2017 to 2020.	Yes. Damage to the gills suggested that the mussels had been exposed to low pH causing acid damage. Alternatively it was proposed that the gill damage could have been caused by abrasive materials, but this was considered less likely. The mussels were also in a poor state, suggesting starvation (maybe due to gill damage).	Density of live mussels in 2021 was ca. 0,1 pr. m2. In 2017-2021, the average length of live mussels was 69-74 mm during the different years, while the average length of dead mussels was 106, 82, 91, 88 and 77 mm, respectively. The smallest live mussel found in 2021 was 21 mm.	no data	Rådgivende Biologer consultants and the Norwegian Institute for Marine Research. Investigation requested by Bergen Municipality and the County Governor of Hordaland/Vestland.	There has been variety of measurements taken, not in association with the mass mortality even. The measures have been taken from a variety of stations and the paramters and years covered vary greatly. A wide range of paramters have been measures, including calsium, chloride, color, conductivity, heavy metals, hydrocarbons, iron, nitrate & nitrite (combined), pH, silicon, suspended solids, suspend…	Some mussels were collected and included in the Norwegian cultivation program for Margaritifera margaritifera, for safe keeping and as brood stock for cultivation. The mussels have later been returned to the river.	The cause of the mass mortality event has not been determined. Proposed causes include runoff from a concrete factory and from a horse racecourse, cyanotoxin poisining due to blue-green algae blooms and pollution commercial properties (including diesel and gasoline)	Pollution	Measure have been taken to reduce the pollution from surrounding sources. Implementation has been mandated by the Municpality and the County Governor.	Surveyed annually between 2017 and 2021. There seems that the mass mortality has ended, without extensive mortality i 2021. There is juvenile recruitment in the system, as the mass mortality has affected adult mussels more than juveniles.	yes	Rådgivende Biologer and the Norwegian Institute for Marine Resarch scientific reports, and the Norwegian water quality online database (vannmiljø).
178	Jon H. Mageroy	Norway	Desember 2012- February 2013	2012	12	ca. two months	61	Vefsn	65.8938	13.1998	river		Fusta	natural	oligotrophic	Somewhat impacted by farming, logging and housing.			ca. 8 km of river	Margaritifera margaritifera										No	no	yes	Potentially killing all aquatic organisms with gills	100 % of the mussel present in the water course during rotenone treatment was killed. 381 mussels were translocated to non-treated reaches upstream before treatment. Only 102 were recovered, and it is unknown what happend to the remaning mussels. Estimated total mussel killed was ca. 650-900 mussels.		100	no	no	Before treatment: Live mussels. Density: 0,38 mussels pr. minute. Average length: 111 mm. Smallest mussel found: 21 mm. After treatment: No live mussels found.	no data	Norwegian Institute for Nature Resarch (NINA), with planning input from the County Governor of Nordland and planning input and funding from the Norwegian Nature Management Agency/Norwegian Environment Agency.	Samples were taken from three sites and three dates (two dates for one station). Aluminium, calsium, copper, color, conductivity, iron, lead, nickel, nitrate, pH, phosphate, total organic carbon, total phosphorous, turbidity and zink.	381 mussels were translated to non-treated reaches upstream. Only 102 were recovered and returend to the river after treatment. 11 gravid mussels were collected from the river and used to infest salmon parr. 8,700 infected salmon parr were releasted to the river after treatment and it is estimated that the salmon carried ca. 120,000 glochidia.	Rotenone treatment to eradicate the introduced salmon parasite Gyrodactylus salaris.	Pollution	Methods such as using aqueous aluminum in combination with sulfuric acid or chloride treatment to eradicate the parasite are used instead of rotenone. Acid aluminium treatment has been shown to not affect adult mussels during treatment, but is thought to kill glochdia in the water column. Nothing is known about the affect on juvenile mussels. Chloride treatment has been shown to have very little …	No data. Plans to apply for fuding to evalute conservation actions for the mussel population.	NA	NINA Scientific report.
179	Jon H. Mageroy	Norway	2021-09-01	2021	9	three weeks	21	Oslo	59.9462	10.6802	lake		Holmendammen in Hoffselva	artificial	eutrophic	Significant urban impact. Mostly housing.			whole pond	Anodonta anatina										No	no	unknown	Likely	No accurate data. At least 50 % of the population.		NA	no	no	no	no data	Oslo Municipality, City Environmental Department. Requested by the municipality and the County Governor of Oslo and Viken.	no data	3,500 mussels were temporarily translocated.	Dewatering of the pond to dredge the pond.	Drying	The County Governor of Oslo and Viken and the Norwegian Water Resources and Energy Directorate is informing municipalities of the need to take mussels into consideration when dewatering is planned.	No data.	NA	Oslo Municipality, City Environmental Department report, Norwegian Water Resources and Energy Directorate decision letter, personal communication from Terje Wivestand, the County Governor of Oslo and Viken's office, and water body data from the Norwegian Water Resources and Energy Directorate online atlas
180	Jon H. Mageroy	Norway	2020	2020	NA	unknown	unknown	Oslo	59.9043	10.7612	lake		Middelalderparkdammen	artificial	eutrophic	Significant urban impact, including housing, comercial properties, industry, transportation infrastructure, etc.			whole lake	Anodonta anatina										No	no	unknown	Likely	No accurate data. Likely close to 100 % of the population.		NA	no	no	no	no data	Concerned citizen.	no data	None	Dewatering of the lake due to construction in the area.	Drying	The County Governor of Oslo and Viken and the Norwegian Water Resources and Energy Directorate is informing municipalities of the need to take mussels into consideration when dewatering is planned.	No data.	NA	Personal communication from Nina Tvinde, concerned citizen, and Terje Wivestad, the County Governor of Oslo and Viken's office, and water body data from the Norwegian Water Resources and Energy Directorate online atlas
181	Jon H. Mageroy	Norway	2015	2015	NA	unknown	unknown	Bærum	59.9747	10.514	lake		Burudvann	artificial	mesotrophic	Little human impact other than logging			down to 4 m depth of the lake	Anodonta anatina										No	no	no	Likely	No accurate data. At least 50 % of the population.		NA	no	no	no	no data	Concerned citizen.	no data	Locals moved mussels into the deeper sections of the lake.	Dewatering of the lake by 4 m due to dam maintenance, for drinking water supply.	Drying	The County Governor of Oslo and Viken and the Norwegian Water Resources and Energy Directorate is informing municipalities of the need to take mussels into consideration when dewatering is planned.	No data.	NA	Newspaper, personal communication from Terje Wivestad, the County Governor of Oslo and Viken's office, and water body data from the Norwegian Water Resources and Energy Directorate online atlas
182	Jon H. Mageroy	Norway	September-October 2021	2021	9	up to two months	61	Asker	59.7841	10.4346	lake		Kistefossdammen	artificial	mesotrophic	Significant urban (mostly housing, but some commerical) and moderat farming impact. Likely some logging impact as well.		10	down to 2 m depth of the lake	Anodonta anatina										No	no	no	Likely	No accurate data. At least 50 % of the population.		NA	no	no	no	no data	unknown	no data	The County Governor of Oslo and Viken requested that the mussels would be moved during dewatering. However, it is not known whether this was done.	Dewater of the pond by 2m due to filling in parts of it and construction of a dock for recreational purposes.	Drying	The County Governor of Oslo and Viken and the Norwegian Water Resources and Energy Directorate is informing municipalities of the need to take mussels into consideration when dewatering is planned.	No data.	NA	Norwegian Water Resources and Energy Directorate decision letter, County Governor of Oslo and Viken hearing statement, personal communication from Terje Wivestand, the County Governor of Oslo and Viken's office, and water body data from the Norwegian Water Resources and Energy Directorate online atlas
183	Vincent Prié	France	2021-07-01	2021	7	one year	365	Brassac, France	43.6391	2.47914	canal	man made	Canal latéral à l'Agout	artifitial	oligotrophic		1.5		the whole canal, 200 m	Margaritifera margaritifera											yes	no	no	1500 - 2000	1000	NA	yes	yes	no data	no data	Office Français de la Biodiversité	yes	the dead mussels were picked up	unknown, probably zoonosis, virus	Unknown	none	no data	NA	observations shared by local naturalist and government officers
184	Gorazd Urbanič	Slovenia	2022-06-01	2022	6	at least 2 months	61	Brežice	45.911853o	15.5669	river	dammed	River Sava	artifitial	unknown	sport-fishing area		18	depest zone length +/- 3 km	Corbicula spp.										Anodonta cygnea, Anodonta anatina, Sinanodonta woodiana, Dreissena polymorpha, Unio crassus	no	yes	yes	several thousands	1000	NA	no	no	no	up to 28 oC	As part of the research project (Lead Gorazd Urbanič)	no measurments taken during event. but water quality parameter exist from further downstream site	no data	Low water discharge and high water temperature, additionally impacted by cooling waters of the Nuclear Power Plant	Multiple	none	no data	NA	personal observation
185	Gorazd Urbanič	Slovenia	2022-10-01	2022	10	2 weeks	14	Brežice	45.911853o	15.5669	river	dammed	River Sava	artifitial	unknown	sport-fishing area		18	only the lake shore	Anodonta cygnea	Anodonta anatina	Sinanodonta woodiana	Dreissena spp.	Corbicula spp.						Unio crassus	no	no	yes	several thousands	1000	NA	no	no	no	no data	As part of the research project (Lead Gorazd Urbanič)	no measurments taken during event. but water quality parameter exist from further downstream site	no data	Water drop-down by 1.5 m due to maintenance work in the upstream Nuclear Power Plant	Drying	refilling the reservoir after two weeks	no data	NA	personal observation
186	Gorazd Urbanič	Slovenia	2022-02-01	2022	2	1 month	30	Ormož	46.389	16.1756	river	dammed	River Drava	artifitial	unknown	Natura 2000 site	6		most of the reservoir (besides the old river bed)	Unio pictorum	Corbicula spp.	Dreissena spp.								Anodonta anatina	yes	no	yes	thousands	1000	NA	no	no	no	no data	As part of the research project (Lead Gorazd Urbanič)	no measurments taken during event. but water quality parameter exist from further upstream site	no data	Water drop-down by 1.5 m due to maintenance work in the downstream Hydro Power Plant	Drying	refilling the reservoir after a month	no data	NA	personal observation
187	Jelena Tomović	Serbia	16th August 2015	2015	8	several days	4	Bovan	43.6489	21.7067	river	dammed	Sokobanjska Moravica River	artifitial	unknown			50	whole reservoir	Sinanodonta woodiana										no data	yes	no	no data	several thousands	1000	NA	no data	no data	no	24	The local fisherman association	no data	more than 1 tones of dead mussels have been picked up	long-term summer dry period and low the water level of the lake	Unknown	no data	no data	NA	media report
188	Maja Raković	Serbia	7th August 2015	2015	8	few days	3	Belgrade	44.808	20.4473	river		Sava River	natural	mesotrophic				only along the river side	Sinanodonta woodiana										no data	yes	no	no data	mass		NA	no data	no data	no	no data	no data	no data	the dead mussels were picked up	long-term summer dry period and low the water level	Drying	no data	no data	NA	media report
189	Jelena Tomović	Serbia	17th August 2010	2010	8	few days	3	Varvarin	43.7214	21.3782	river		Velika Morava River	natural	mesotrophic				only along the river side	Sinanodonta woodiana										no data	yes	no	no data	several thousands	1000	NA	no data	no data	no	24.8	Institute for Biological Research, Belgrade	no data	no data	summer dry period, 1.5 m below the average annual level	Drying	no data	no data	NA	field work Department for hydroecology and water protection_x000D_ Institute for Biological research "Siniša Stankovic"_x000D_
190	Momir Paunović	Serbia	12th August 2012	2012	8	several days	4	Varvarin	43.7214	21.3782	river		Velika Morava River	natural	mesotrophic				whole waterbody	Sinanodonta woodiana										Unio pictorum, U. crassus, U. tumidus	yes	no	no	mass		NA	no visible abnormalities	wart tissue visible on the foot	no	25.4	Institute for Biological Research, Belgrade	no data	no data	Unknown; Suspected viral infection	Unknown	No need for protection - invasive species	no data	NA	field work Department for hydroecology and water protection_x000D_ Institute for Biological research "Siniša Stankovic"_x000D_
191	Momir Paunović	Serbia	14th September 2003	2003	9	several days	4	Titel	45.2117	20.3208	river		Begej	natural	eutrophic	fast change of water level			several kilometers	Sinanodonta woodiana	Unio pictorum	Unio tumidus								Sinanodonta woodiana, Unio pictorum, U. tumideus	yes	no	no	mass		NA	no visible abnormalities	no visible abnormalities	no	25.8	Institute for Biological Research, Belgrade	no data	no measures	fast change of water level, high water temperature	Drying	No measures	no data	NA	field work Department for hydroecology and water protection_x000D_ Institute for Biological research "Siniša Stankovic"_x000D_
192	Momir Paunović	Serbia	12th August 2012	2012	8	several days	4	Downstream ?uprija	43.9372	21.3609	river		Velika Morava River	natural	mesotrophic				whole waterbody	Sinanodonta woodiana										Unio pictorum, U. crassus, U. tumidus	yes	no	no	mass		NA	no visible abnormalities	wart tissue visible on the foot	no	25.4	Institute for Biological Research, Belgrade	no data	no measures	Unknown; Suspected viral infection	Unknown	No need for protection - invasive species	no data	NA	field work Department for hydroecology and water protection_x000D_ Institute for Biological research "Siniša Stankovic"_x000D_
193	Momir Paunović	Serbia	12th August 2012	2012	8	several days	4	Bagrdan	44.0828	21.1901	river		Velika Morava River	natural	mesotrophic				whole waterbody	Sinanodonta woodiana										Unio pictorum, U. crassus, U. tumidus	yes	no	no	mass		NA	no visible abnormalities	wart tissue visible on the foot	no	25.2	Institute for Biological Research, Belgrade	no data	no measures	Unknown; Suspected viral infection	Unknown	No need for protection - invasive species	no data	NA	field work Department for hydroecology and water protection_x000D_ Institute for Biological research "Siniša Stankovic"_x000D_
194	Momir Paunović	Serbia	12th August 2012	2012	8	several days	4	Markovac	44.2245	21.1537	river		Velika Morava River	natural	mesotrophic				whole waterbody	Sinanodonta woodiana										Unio pictorum, U. crassus, U. tumidus	yes	no	no	mass		NA	no visible abnormalities	wart tissue visible on the foot	no	25.7	Institute for Biological Research, Belgrade	no data	no measures	Unknown; Suspected viral infection	Unknown	No need for protection - invasive species	no data	NA	field work Department for hydroecology and water protection_x000D_ Institute for Biological research "Siniša Stankovic"_x000D_
195	Momir Paunović	Serbia	13th September 2013	2013	9	several days	4	Varvarin	43.7214	21.3782	river		Velika Morava River	natural	mesotrophic				whole waterbody	Sinanodonta woodiana										Unio pictorum, U. crassus, U. tumidus	yes	no	no	mass		NA	no visible abnormalities	wart tissue visible on the foot	no	26.2	Institute for Biological Research, Belgrade	no data	no measures	Unknown; Suspected viral infection	Unknown	No need for protection - invasive species	no data	NA	field work Department for hydroecology and water protection_x000D_ Institute for Biological research "Siniša Stankovic"_x000D_
196	Momir Paunović	Serbia	13th September 2013	2013	9	several days	4	Downstream ?uprija	43.9372	21.3609	river		Velika Morava River	natural	mesotrophic				whole waterbody	Sinanodonta woodiana										Unio pictorum, U. crassus, U. tumidus	yes	no	no	mass		NA	no visible abnormalities	wart tissue visible on the foot	no	26.5	Institute for Biological Research, Belgrade	no data	no measures	Unknown; Suspected viral infection	Unknown	No need for protection - invasive species	no data	NA	field work Department for hydroecology and water protection_x000D_ Institute for Biological research "Siniša Stankovic"_x000D_
197	Momir Paunović	Serbia	13th September 2013	2013	9	several days	4	Bagrdan	44.0828	21.1901	river		Velika Morava River	natural	mesotrophic				whole waterbody	Sinanodonta woodiana										Unio pictorum, U. crassus, U. tumidus	yes	no	no	mass		NA	no visible abnormalities	wart tissue visible on the foot	no	26.2	Institute for Biological Research, Belgrade	no data	no measures	Unknown; Suspected viral infection	Unknown	No need for protection - invasive species	no data	NA	field work Department for hydroecology and water protection_x000D_ Institute for Biological research "Siniša Stankovic"_x000D_
198	Momir Paunović	Serbia	13th September 2013	2013	9	several days	4	Markovac	44.2245	21.1537	river		Velika Morava River	natural	mesotrophic				whole waterbody	Sinanodonta woodiana										Unio pictorum, U. crassus, U. tumidus	yes	no	no	mass		NA	no visible abnormalities	wart tissue visible on the foot	no	26.7	Institute for Biological Research, Belgrade	no data	no measures	Unknown; Suspected viral infection	Unknown	No need for protection - invasive species	no data	NA	field work Department for hydroecology and water protection_x000D_ Institute for Biological research "Siniša Stankovic"_x000D_
199	Frank Collas	The Netherlands	2008	2008	NA	Unknown	unknown	River Rhine			river		River Rhine	artifitial	eutrophic	river heavily trained for flood safety, ice safety and shipping			shore zone, no data on length	Corbicula spp.										no data	no	no	insects likely to be affected			NA	no data	no data	no	no data	Radboud University	no data	no action	Locomotion of clams to avoid desiccation of littoral zone during extremely low river flow. However, strong shipping induced currents stranded them on the banks resulting in mass mortality	Drying	no action	no data	NA	scientific paper
200	Frank Collas	The Netherlands	summer 2003	2003	NA	Unknown	unknown	River Meuse			river	weirs	River Meuse	artifitial	eutrophic	river heavily trained for flood safety, ice safety and shipping			shore zone, no data on length	Corbicula spp.										no data	no	no	insects likely to be affected			NA	no data	no data	no	no data	Radboud University	no data	no action	Low river discharges during summer periods associated with high water temperature, low oxygen contents and low food availability	Drying	no action	no data	NA	scientific paper
201	Frank Collas	The Netherlands	summer 2006	2006	NA	Unknown	unknown	River Meuse			river	weirs	River Meuse	artifitial	eutrophic	river heavily trained for flood safety, ice safety and shipping			shore zone, no data on length	Corbicula spp.										no data	no	no	insects likely to be affected			NA	no data	no data	no	no data	Radboud University	no data	no action	Low river discharges during summer periods associated with high water temperature, low oxygen contents and low food availability	Drying	no action	no data	NA	scientific paper
202	Frank Collas	Belgium	summer 2012	2012	NA	Unknown	unknown	River Meuse	50.3209	4.8772	river	weirs	River Meuse	artifitial	eutrophic	river heavily trained for flood safety, ice safety and shipping			entire part of river between two weirs	Corbicula spp.		Anodonta anatina	Unio crassus	Unio tumidus	Unio pictorum					no	no	unknown	insects likely to be affected	~100%		100	no data	no data	yes (only dreissena)	no data	Radboud University	no data	no action	Riverbed and reservoir maitenance resulted in opening of the dams and hence the entire reservoir was drained	Drying	no action	no data	NA	scientific paper
203	Frank Collas	The Netherlands	winter 2012	2012	NA	at least 5 days	5	Nederrijn	N 51° 57'28.943"	E 5°40'43.115"	river	weirs	River Nederrijn	artifitial	eutrophic	river heavily trained for flood safety, ice safety and shipping			shore zone of river between two weirs	Corbicula spp.	Dreissena spp.		Unio pictorum	Unio tumidus						no data	no	unknown	insects likely to be affected	~100%		100	no data	no data	yes (only dreissena)	0 - 1.8 oC	Radboud University	no data	no action	During winter a weir was opened to prevent ice damage resulting in a sudden drop of water level	Drying	action was taken but not for the mussels, only for the other functions (flood safety, water retention etc)	Yes but only for dreissenids	no	scientific paper
204	Frank Collas	The Netherlands	winter 2016/2017	2016	NA	1 month	30	Nederrijn	51°44'23.362“	5°52’47.841"	river	weirs	River Meuse	artifitial	eutrophic	river heavily trained for flood safety, ice safety and shipping			shore zone of river between two weirs	Corbicula spp.	Dreissena spp.		Unio pictorum	Unio tumidus						no data	no	unknown	insects likely to be affected	~100%		100	no data	no data	yes (only dreissena)	3.1 - 7.4 oC	Radboud University	no data	no action	During winter a weir broke to inland navigation ramming the weir resulting in a sudden drop of water level	Drying	action was taken but not for the mussels, only for the other functions (flood safety, water retention etc)	Yes but only for dreissenids	no	scientific paper
205	Frank Collas	The Netherlands	wrz.13	2013	NA	Unknown	unknown	Bemmel	51.8777	5.90546	lake	man made	River Waal	artifitial	eutrophic	river heavily trained for flood safety, ice safety and shipping			shore zone, no data on length	Corbicula spp.	Dreissena spp.		Unio tumidus							no data	no	yes	insects likely to be affected	~100%		100	no data	no data	no	no data	Radboud University	no data	no action	Desiccation due to receding water levels	Drying	no action	no data	NA	personal observation F. Collas
206	Frank Collas	The Netherlands	sie.15	2015	NA	at least 1 month	30	River Rhine			river		River Waal	artifitial	eutrophic	river heavily trained for flood safety, ice safety and shipping			shore zone, no data on length	Corbicula spp.		Unio pictorum	Unio tumidus	Anodonta anatina	Anodonta cygnea	Dreissena spp.				no data	no	unknown	insects likely to be affected	~90%		90	no data	no data	no	no data	Radboud University	no data	no action	Locomotion of clams to avoid desiccation of littoral zone during extremely low river flow. However, strong shipping induced currents stranded them on the banks resulting in mass mortality	Drying	no action	no data	NA	personal observation F. Collas
207	Frank Collas	The Netherlands	sie.03	2003	NA	Unknown	unknown	Jongbloedvaart	52.7383	6.78648	canal	man made	Jongbloedvaart	artifitial	unknown				entire width of canal	Unio tumidus	Unio pictorum									no data	yes	unknown	not mentioned by authors	~60%		60	no data	no data	generally 4 year old and older	27.5		no data	no action	Hypothesis: 1) lack of food; 2) poisening by pollution; 3) poisening by algae	Multiple	no action	no data	NA	personal observation D. Baron
208	Frank Collas	The Netherlands	sie.03	2003	NA	Unknown	unknown	Industriehaven Hoogeveen	52.7278	6.50338	canal	man made	Hoogeveensche vaart	artifitial	unknown				entire width of canal	Unio tumidus	Unio pictorum	Anodonta anatina	Anodonta cygnea							no data	yes	unknown	not mentioned by authors			NA	no data	no data	no	no data		no data	no action	Hypothesis: 1) lack of food; 2) poisening by pollution; 3) poisening by algae	Multiple	no action	no data	NA	personal observation C. Grabijn
209	Frank Collas	The Netherlands	sie.03	2003	NA	Unknown	unknown	Verlengde Hoogeveensche vaart	52.7374	6.78497	canal	man made	Verlengde Hoogeveensche vaart	artifitial	unknown				entire width of canal	Unio tumidus	Unio pictorum	Anodonta anatina	Anodonta cygnea	Pseudanodonta complanata						no data	yes	unknown	not mentioned by authors	~60%		60	no data	no data	generally 4 year old and older	26		no data	no action	Hypothesis: 1) lack of food; 2) poisening by pollution; 3) poisening by algae	Multiple	no action	no data	NA	personal observation D. Baron
210	Frank Collas	The Netherlands	sie.03	2003	NA	Unknown	unknown	Stieltjeskanaal	52.689	6.85443	canal	man made	Stieltjeskanaal	artifitial	unknown				entire width of canal	Unio tumidus	Unio pictorum	Anodonta cygnea								Anodonta anatina	yes	unknown	not mentioned by authors	~60%		60	no data	no data	generally 4 year old and older	no data		no data	no action	Hypothesis: 1) lack of food; 2) poisening by pollution; 3) poisening by algae	Multiple	no action	no data	NA	personal observation D. Baron
211	Frank Collas	The Netherlands	summer 2003	2003	NA	Unknown	unknown	Kleine Belterweide	52.6706	6.05712	lake		Kleine Belterweide		unknown				shore zone	Unknown											unknown	unknown	not mentioned by authors	large quantitites of dead inviduals		NA	no data	no data	large individuals	no data		no data	no action	Hypothesis: 1) lack of food; 2) poisening by pollution; 3) poisening by algae	Multiple	no action	no data	NA	personal observation D. Baron
212	Frank Collas	The Netherlands	lut.97	1997	NA	Unknown	unknown	Nederrijn	51.9482	5.64902	river	weirs	River Nederrijn	artifitial	eutrophic	river heavily trained for flood safety, ice safety and shipping			shore zone	Anodonta anatina	Unio pictorum	Pseudanodonta complanata	Unio tumidus	Corbicula spp.							unknown	unknown	not mentioned by authors	high mortality		NA	no data	no data	size available			no data	no action	During winter a weir was opened to prevent ice damage resulting in a sudden drop of water level	Drying	no action	no data	NA	personal observation De Winter
213	Paz Ondina	Spain	2009	2009	NA	no data	unknown				river			natural	oligotrophic					Margaritifera margaritifera										no	unknown	unknown	no data	all population		100	no	no	no	no data	Universidade de Santiago de Compostela	standard water quality tests	no data	Unknown; an unusual colour and a strange sedimentary deposit suggest pollution	Unknown	no data	no data	NA	field monitoring
214	Dariusz Ulikowski, Agnieszka Izolda Wasilewska, Anna Maria Łabęcka	Poland	2023-10-18	2023	10	almost two months	55	Harsz	54.1172	21.7871	canal	man made	nonamed canal	artificial	unknown	protected landscape area (Kraina Wielkich Jezior Mazurskich)			0.5 km	Anodonta cygnea	Anodonta anatina										no	yes		over 130 dead mussels	100	NA	yes	no	average age: 6		National Inland Fisheries Research Institute	lack of water	no	hydrological drought; low water level in a above lake	Drying	no data	personal observation, social media: Dariusz Ulikowski	NA	photodocumentation and datasets https://drive.google.com/drive/folders/1AIyx612-EsbmlfSePmQOU5pv5VgYAfCh?usp=sharing https://m.facebook.com/story.php?story_fbid=pfbid035N4jZZJzdq91WxcD49sZSVDoxSiV92erz2b8uCMpYHxfTuhzvjSzzVoxgVMQd5pYl&id=100095127724324&eav=AfajkASqyqketyW6ifqNH6IsBW7Nx5yMNGI8NQkt9VLwLFSXVVZHYqt6hhl958Zje60&m_entstream_source=timeline&paipv=0
215	Dariusz Ulikowski, Agnieszka Izolda Wasilewska, Anna Maria Łabęcka	Poland	2023-10-18	2023	10	a few months	91	Sterławki Małe	54.011	21.6467	canal	man made	Kanał Dejguny	artificial	unknown	protected landscape area (Kraina Wielkich Jezior Mazurskich)			2.1 km	Anodonta anatina	Pseudanodonta complanata	Unio pictorum	Unio tumidus							Anodonta anatina, Anodonta cygnea,Unio pictorum, Unio tumidus, Dreissena sp., Theodoxus sp.	yes	no		dead:alive 1:1, over 1650 dead		50	yes	no	dead average age: 3+, alive average age: 3+,		National Inland Fisheries Research Institute	water temp. 7.5 oC, oxygen 35.2%, oxygen 4.22 mg/L, conductivity 667 uS/cm	no	hydrological drought; low water level in a above lake	Drying	no data	personal observation, social media: Dariusz Ulikowski	NA	photodocumentation and datasets https://drive.google.com/drive/folders/1AIyx612-EsbmlfSePmQOU5pv5VgYAfCh?usp=sharing
216	Dariusz Ulikowski, Agnieszka Izolda Wasilewska, Anna Maria Łabęcka	Poland	2023-10-19	2023	10	almost two months	55	Mieruniszki	54.1695	22.5674	river		Jaworek	natural	unknown	water under anthropogenic pressure by agriculture, protected landscape area (Dolina Rospudy)			6.7 km	Anodonta cygnea	Anodonta anatina	Unio pictorum	Sphaeriidae								no	yes	cryfish: Faxonius limosus (invasive species), Trichoptera, freshwater snails	over 10000 dead mussels	10000	NA	yes	no	dead average age: 4		National Inland Fisheries Research Institute	lack of water	no	hydrological drought; low water level in a above lake	Drying	no data	personal observation, media, social media: Dariusz Ulikowski	NA	photodocumentation and datasets https://drive.google.com/drive/folders/1AIyx612-EsbmlfSePmQOU5pv5VgYAfCh?usp=sharing https://m.facebook.com/story.php?story_fbid=pfbid037JzHP7hxZxjccLFewo6vJgFpYhHQzDQwf9gMw1Vr7F7YBCwXu9z3oHn2xAEVKVN4l&id=100095127724324 https://www.radio.bialystok.pl/wiadomosci/suwalki/id/231874?fbclid=IwAR0myT-x2HNeeWzARpPfqDhEgTgHg2-J1DKevVQ_4VeDjABmo0W_wfidzZ8
217	Dariusz Ulikowski, Agnieszka Izolda Wasilewska, Anna Maria Łabęcka	Poland	2023-10-21	2023	10	2-3 months	76	Rożyńsk Wielki	54.2502	22.2076	river		Rożynka Gołdapska	natural	unknown	protected landscape area (Grabowo)			4.7 km	Anodonta anatina	Unio crassus										no	yes	freshwater snails	over 3500 dead mussles	1000	NA	yes	no	dead average age: 4		National Inland Fisheries Research Institute	water temp. 5.9 oC, oxygen 65%, oxygen 8.13 mg/L, conductivity 359.7 uS/cm	no	hydrological drought	Drying	no data	personal observation, social media: Dariusz Ulikowski	NA	photodocumentation and datasets https://drive.google.com/drive/folders/1AIyx612-EsbmlfSePmQOU5pv5VgYAfCh?usp=sharing
218	Dariusz Ulikowski, Agnieszka Izolda Wasilewska, Anna Maria Łabęcka	Poland	2023-10-21	2023	10	almost two months	55	Przerośl	54.2445	22.6446	river		Bludzia	natural	unknown	water under anthropogenic pressure, protected landscape area (Dolina B??dzianki)			0.8 km	Anodonta anatina	Unio pictorum	Dreissena spp.								Anodonta anatina, Unio pictorum, Unio tumidus, Dreissena sp.	yes	no		dead:alive 5:8, over 2000 dead mussles		38	yes	no	dead average age: 3+, alive average age: 4+,		National Inland Fisheries Research Institute	water temp. 9.3 oC, oxygen 74.2%, oxygen 8.52 mg/L, conductivity 384.5 uS/cm	no	hydrological drought; low water level in a above lake	Drying	no data	personal observation	NA	photodocumentation and datasets https://drive.google.com/drive/folders/1AIyx612-EsbmlfSePmQOU5pv5VgYAfCh?usp=sharing
219	Dariusz Ulikowski, Agnieszka Izolda Wasilewska, Anna Maria Łabęcka	Poland	2021-10-01	2021	10	at least few weeks	21	Posejnele	54.0369	23.4018	lake		Jezioro Pomorze	natural	eutrophic	recreation area, protected landscape area (Pojezierze Sejne?skie), Nature 2000 (Puszcza Augustowska, Ostoja Augustowska)		23.5	a part of the lake (part of the bottom 2-3 m wide at a depth of 6-8 m), lake area 2970000 m2	Unknown										Unionidae, Dreissena sp.	yes	no		thousands of shells and dead mussels	1000	NA	no	no	no data		National Inland Fisheries Research Institute	water temp. 18.2 oC, oxygen 96.4%, oxygen 9.08 mg/L, conductivity 460.3 uS/cm, lack of oxygen under 6 m depth	no	increased of the lack oxygen zone	Pollution	no data	personal observation, social media: Dariusz Ulikowski	NA	photodocumentation and datasets https://drive.google.com/drive/folders/1AIyx612-EsbmlfSePmQOU5pv5VgYAfCh?usp=sharing
220	Dariusz Ulikowski, Agnieszka Izolda Wasilewska, Anna Maria Łabęcka	Poland	2023-10-24	2023	10	a few months	91	Stręgielek	54.1692	21.8571	river		Sapina	natural	unknown	water under anthropogenic pressure, recreation area, protected landscape area (Kraina Wielkich Jezior Mazurskich)			4 km	Anodonta anatina	Unio pictorum	Unio tumidus	Dreissena spp.							Unio tumidus, Dreissena sp.	yes	no		dead:alive 7:1, over 14000 dead mussles		88	yes	no	dead average age: 3+, alive average age: 2+		National Inland Fisheries Research Institute	no data	no	hydrological drought, human activities	Drying	no data	personal observation, social media: Dariusz Ulikowski	NA	photodocumentation and datasets https://drive.google.com/drive/folders/1AIyx612-EsbmlfSePmQOU5pv5VgYAfCh?usp=sharing
221	Dariusz Ulikowski, Agnieszka Izolda Wasilewska, Anna Maria Łabęcka	Poland	2023-10-26	2023	10	a few months	91	Krzywy Róg	53.7634	21.2776	river		Krzywy Róg	natural	unknown	river like a canal, Nature 2000 (Puszcza Piska)			2.6 km	Anodonta cygnea	Anodonta anatina	Unio pictorum									no	yes	freshwater snails	ca. 200 dead mussles	100	NA	yes	no	no data		National Inland Fisheries Research Institute	lack of water	no	hydrological drought; low water level in a above lake	Drying	no data	personal observation, social media: Dariusz Ulikowski	NA	photodocumentation and datasets https://drive.google.com/drive/folders/1AIyx612-EsbmlfSePmQOU5pv5VgYAfCh?usp=sharing https://m.facebook.com/story.php?story_fbid=pfbid0pM1MDY5qEMYGfo4AMs3fneMESidjmYCTv1fJQCQz54X655ecRMx3JbZSWioxba32l&id=100095127724324&eav=Afb9GpoCLq1Ts1IFSVyoIxBYLrZRy1UCRCXAsvTiPJfbPABg4OvnA-X2tJp7D-fvQ78&m_entstream_source=timeline&paipv=0
222	Dariusz Ulikowski, Agnieszka Izolda Wasilewska, Anna Maria Łabęcka	Poland	2023-10-26	2023	10	a few months	91	Krutyń	53.6908	21.4275	river		Krutynia	natural	unknown	water under anthropogenic pressure, recreation area, landscape park (Mazurski Park Krajobrazowy), Nature 2000 (Puszcza Piska, Ostoja Piska)			8.1 km	Anodonta anatina	Unio crassus	Unio tumidus								U. pictorum	yes	no		dead:alive 2:1, over 3000 dead mussles	1000	66	yes	no	dead average age: 3+, alive average age: 2+		National Inland Fisheries Research Institute	water temp. 9.5 oC, oxygen 83.2%, oxygen 9.48 mg/L, conductivity 289.8 uS/cm	no	hydrological drought	Drying	no data	personal observation, social media: Dariusz Ulikowski	NA	photodocumentation and datasets https://drive.google.com/drive/folders/1AIyx612-EsbmlfSePmQOU5pv5VgYAfCh?usp=sharing
223	Dariusz Ulikowski, Agnieszka Izolda Wasilewska, Anna Maria Łabęcka	Poland	2023-10-26	2023	10	a few months	91	Łańsk	53.6355	20.4943	lake		Jezioro Ustrych	natural	eutrophic	retention reservoir with dam and hydroelectric power plant, rezerwat (Las Warmi?ski im. prof. Benona Polakowskiego), protected landscape area (Puszczy Napiwodzko-Ramuckiej), Nature 2000 (Puszcza Napiwodzko-Ramucka, Ostoja Napiwodzko-Ramucka)	5.5	11.6	a part of the lake (2-3 m wide a littoral zone to the shoreline), lake area 931 000 m2	Anodonta cygnea	Anodonta anatina	Unio pictorum	Unio tumidus								yes	no		dead:alive 3.6:2, thousands of shells and dead mussels	1000	64	yes	no	dead average age: 3+, alive average age: 3+		National Inland Fisheries Research Institute	water temp. 10.8 oC, oxygen 70%, oxygen 7.75 mg/L, conductivity 301 uS/cm	no	hydrological drought; human activities, hydrotechnical work, hydroelectric power plant	Drying	no data	personal observation, social media: Dariusz Ulikowski	NA	photodocumentation and datasets https://drive.google.com/drive/folders/1AIyx612-EsbmlfSePmQOU5pv5VgYAfCh?usp=sharing https://m.facebook.com/story.php?story_fbid=pfbid023xVBWd4cQwurXa5S2C887qUEZUCHtrpYSXnPYDeytjQm6Gi8fk1cHy25tgyDK7yvl&id=100095127724324&eav=AfbkSe4RbJiNYqWV5X0OqXoEfb5eZFxcyYx0R2Olq5rOFER2b_gbg6DZhoMZamd6YeE&m_entstream_source=timeline&paipv=0
224	Dariusz Ulikowski, Agnieszka Izolda Wasilewska, Anna Maria Łabęcka	Poland	2023-10-23	2023	10	no data	unknown	Ściejowice	49.9951	19.7884	lake		Staw rybny	arificial	unknown	water under anthropogenic pressure, landscape park (Biela?sko-Tyniecki Park Krajobrazowy)			50000 m2	Anodonta cygnea											yes	unknown		thousands of mussles, huge mussles over 20 cm	1000	NA	no	no	no data				no	no data, potential pollution	Drying	no data	personal observations	NA	Pawe? Markiewicz post on facebook; photodocumentation and datasets https://drive.google.com/drive/folders/1AIyx612-EsbmlfSePmQOU5pv5VgYAfCh?usp=sharing
225	Dariusz Ulikowski, Agnieszka Izolda Wasilewska, Anna Maria Łabęcka	Poland	2022-08-02	2022	8	almost two weeks	12	from Malczyce till at least Kostrzyń nad Odrą	51.243784-52.579582	16.534526-14.626680	river		Odra	natural	eutrophic	water under anthropogenic pressure			from 300 km till at least 617 km of the river	Unknown											no	yes	gill-breathing organisms	countless tons		NA	no	no	no data		National Inland Fisheries Research Institute		dead mussels were picked up	potential gas bubble disease or/and microbiological pollution	Disease	no data	media; observation; social media: Dariusz Ulikowski, chapter in scientic book	NA	photodocumentation and datasets https://drive.google.com/drive/folders/1AIyx612-EsbmlfSePmQOU5pv5VgYAfCh?usp=sharing https://m.facebook.com/story.php?story_fbid=pfbid02QSoSNchEAVbyYDUVHkXkhXQMHmhus1E2AgSDEF6bSQ6cD9eLdGZjd2WnzTZzCGZql&id=100095127724324 book: https://jeziorowka.infish.com.pl/sites/default/files/Ksi%C4%85%C5%BCka_KKRUJ_2023_0.pdf
226	Artur Furdyna, Anna Maria Łabęcka	Poland	2023-04-28	2023	4	10 years	3650	Psie Głowy	53.4877	16.2694	lake		Jezioro Psarskie	natural	eutrophic	50% area around the lake used for agriculture	20		At the shoreline at a width of 10-60 meters. Reduction of water level by 2 m over 10 years.	Anodonta cygnea											unknown	no					no	no						human activity: excessive groundwater abstraction; piggery; agriculture	Habitat destruction or direct human removal			NA	personal observation (Artur Furdyna)
227	Artur Furdyna, Anna Maria Łabęcka	Poland	2022-08-30	2022	8	10 years	3650	Psie Głowy	53.4948	16.252	lake		Nawsie	natural		50% area around the lake used for agriculture			At the shoreline at a width of 10-30 meters. Reduction of water level by 2 m over 10 years.	Unknown											unknown	no					no	no						human activity: excessive groundwater abstraction; piggery; agriculture	Habitat destruction or direct human removal			NA	personal observation (Artur Furdyna)
228	Artur Furdyna, Anna Maria Łabęcka	Poland	2023-09-10	2023	9	10 years	3650	Studniczka	53.4737	16.2692	lake		Studniczka	natural					At the shoreline at a width of 15-150 meters. Reduction of water level by 2 m over 10 years.	Unknown											unknown	no					no	no						human activity: excessive groundwater abstraction; agriculture	Habitat destruction or direct human removal			NA	personal observation (Artur Furdyna)
229	Artur Furdyna, Anna Maria Łabęcka	Poland	2023-09-10	2023	9	a few years	1095	Świerczyna	53.4466	16.2533	lake		nonamed	natural					Reduction of water level.	Unknown											unknown	no					no	no						human activity: excessive groundwater abstraction; agriculture	Habitat destruction or direct human removal			NA	personal observation (Artur Furdyna)
230	Artur Furdyna, Anna Maria Łabęcka	Poland	2023-09-10	2023	9	a few years	1095	Czaplinek	53.561268	16.234790	river		Czaplinecka Struga	natural but at present channalised					0.1-0.5 m	Unio tumidus											unknown	no					no	no						human activity: excessive groundwater abstraction; agriculture; pit mining company in next village	Habitat destruction or direct human removal			NA	personal observation (Artur Furdyna)
231	Artur Furdyna, Anna Maria Łabęcka	Poland	2023-10-31	2023	10	not known		Ostroróg	53.5373	16.4115	river		nonnamed	natural					Reduction of water level.	Unio pictorum	Unio tumidus										unknown	no					no	no						Reduction of water level.	Drying			NA	personal observation (Artur Furdyna)
232	David Aldridge	United Kingdom	2009-03-01	2009	3	unknown		East Peckham and Golden Green	N51:12:07	E0:22:15	river		River Medway	natural	eutrophic				At least 3km stretch	Unionidae										A. anatina, A. cygnea, U. pictorum, U. tumidus, P. complanata	unknown	I don't know		thousands or tens of thousands. A total of four live mussels were found in this region during 70 minutes of hand sampling. This compares with 217 live mussels found at locations in a similar timeframe at sites downstream of the dewatering activity. From this, we might very roughly estimate at a >95% mortality.	10000	95	yes	yes	Dead mussels and live mussels were sampled by hand, sizes 35-85mm (no size slectivity of mortlaity)	no data	Cambridge Environmental Consulting	n/a	none - the event occurred historically	Highly likely to be result of wintertime freeze when the river was dewatered for routine maintenance.	Drying	Reported to government agency (Environment Agency) which agreed not to draw water down during winter freezes in the future. However, it is unclear whether this guidance has lapsed with changes in staff.	Mussels are reappearing.	yes	Report to the Environment Agency
233	David Aldridge	United Kingdom	summer 2022	2022	7	a few months	91	Bude	N50:49:04	W4:32:39	canal	man made	Bude Canal	artifitial	eutrophic	sections are Special Areas of Conservation, but not for mussels			approx. 4km	Unionidae	Dreissena spp.									A. cygnea, A. anatina, D. polymorpha	no	unlikely	anything immobile or slow moving	hundreds to thousands	1000		yes	yes	Dead mussels along banks, some seen to move towards the receding water		Cambridge Environmental Consulting	n/a	Flow was ultimately restored	Drought due to high temepratures and possible mismanagement of the regulated waterway.	Drying	None, but public very aware.	None as yet, despite checking.	no	Reported to South West Water Company
234	Jouni Taskinen	Finland	4-6.7.2014	2014	7	3 weeks	21	Harjavalta	61° 19' 46,984"	22° 7' 43,159"	river		River Kokemäenjoki	natural	mesotrophic				Die-off along 35 km.	Anodonta anatina	Anodonta cygnea	Unio tumidus	Unio pictorum	Unio crassus						Anodonta anatina, A. cygnea, Unio tumidus, U. pictorum, U. crassus	no	I do not know	All biota and plants. For example, deformations of chirinomids. Fish populations declined. Density of young/larval fish declined.	Totally > 100 000 kg of mussels died. 1-1.1 million protected Unio crassus individuals died (out of 6 million living in the effluent area below the metal factory, that is 16-17% of the population died). 1.1-1.2 million Anodonta anatina died (62-64% of the population died). 1.9-2.0 million Unio pictorum died (36% of the population). 270 000-340 000 Unio tumidus died(8.5-10% died). In total, 4.3-4.…	1000000	65	no data	no data	1 million protected Unio crassus died (out of 6 million living in the effluent area below the metal factory) least 5 million	20-23	Regional Environmental authority: ELY-center or Varsinais-Suomi and police (Centre for Economic development, Transport and Environment of Southwest Finland	N/A	dead mussels were collected	Pollution event: Accidental nickel (Ni) emission caused by Russian company Norilsk Nickel. 66000 kg of nickel accompanied with other metals on top of nickel, e.g., 1300 kg cobalt, 2300 kg ammonia, 94000 kg sulphate	Pollution	The company was ordered to cahnge their systems and implement transport of new mussels to affected area from the unaffected section of the river, and do some habitat restoration	Nickel concentration of soft tissues of (alive) mussels lower in 2015 than in 2014. It was estimated that it takes 10 years for the mussels to recover. Nickel concentrations of mussels in 2018 were 10-50 times lower than in 2014 after the pollution accident.	NA	internet, reports
235	Jouni Taskinen	Finland	2018-01-01	2018	1	2 weeks	14	Pori	61° 23' 44,952"	21° 57' 54,181"	river		River Kokemäenjoki	natural	mesotrophic				Rusilankoski rapid and Arantilankoksi rapids, several thousands of m2	Anodonta anatina	Anodonta cygnea	Unio tumidus	Unio pictorum	Unio crassus						At least 8 000 protected Unio crassus died. Other soeces not known but following species live in this river: Anodonta anatina, A. cygnea, Unio tumidus, U. pictorum, U. crassus	unknown	no	N/A	About 15 000 mussels died. At least 8 000 protected Unio crassus died. Other species not quantified.	10000		no data	no data	no data	below zero	Regional Environmental authority: ELY-center or Varsinais-Suomi (Centre for Economic development, Transport and Environment of Southwest Finland	N/A	no actions	Ice formation on the bottom of river. When air temperature very low (< -20 C) for a n extended period of time, water temperature in rapid can decrease below zero. In running water, ice starts to form within the water instead of surface, and accumulated on the bottom -- attaches to musslels, feeze them and kills them	Other hydrological changes	no action	natural event, mussel srecover by time	yes	internet, reports
236	Jouni Taskinen	Finland	2018-07-18	2018	7	1 week	7	Vihti	60° 21' 10,568"	24° 23' 1,072"	lake		Lake Enäjärvi	natural	eutrophic				Shores of the whole lake. Lake is 6 km x 0,8 km	Anodonta cygnea										Anodonta cygnea. Occurrence of other species probable.	no	yes	Fish die-off after mussels	> 5000 kg of dead mussels were collected. Mainly Anodonta cygnea. Tnes of thousands of individuals	10000		no data	no data	no data	27	Regional Environmental authority: ELY-center or Uusimaa (Centre for Economic development, Transport and Environment of Uusimaa)	Phosphorus concentration in surface was 540 um(l, very high.	dead mussels were collected	Anoxic conditions. Possible that also cyanobacter toxins were involved. Behind this was high temperature throughout the sumer --> bottom water become anoxic.. Eventually 8.8.2018 water was anoxic in only 1 m of depth.	Multiple	no action	no data	NA	internet, reports
237	Jouni Taskinen	Finland	2018-08-01	2018	8	3 weeks	21	Raahe	64° 37' 47,327"	24° 30' 50,732"	lake		Lake Haapajärvi	artificial	eutrophic		2	5	not known, shells appeared on the shore	Anodonta anatina										No	yes	I do not know	no	Quantity not known			no data	no data	no data	23	Environmental officer of the City of Raahe	N/A	dead mussels were collected	High temperature throughout the summer, lot of nutrients	Multiple	no action	no data	NA	newspaper Raahen Sanomat
238	Jouni Taskinen	Finland	2018-08-01	2018	8	1 month	30	Kuortane	62° 49' 7,647"	23° 28' 16,762"	lake		Lake Kuortaneenjärvi	natural	eutrophic		4	16	no data	Anodonta anatina										no data	unknown	I do not know	no	Quantity not known, but maybe tens of thousands			no data	no data	no data	25	Nature photographer Esko Rajala	N/A	no data	Drought. Summer with high temperatures, no rain --> water level decreased + shallow shores --> mussels were left on the shore , on dry land	Drying	no action	no data	NA	internet
239	Jouni Taskinen	Finland	2017-08-01	2017	8	2 wweks	14	Salo	60° 20' 41,498"	23° 2' 11,069"	other	Shallow bay of Baltic Sea, not saline	Halikonlahti	natural	eutrophic				no data	Anodonta anatina										no data	unknown	I do not know	no	Quantity not known, but at least thousands			no data	no data	no data	no data	Environmental officer of the City of Salo	N/A	no data	No actual reason was ever found	Unknown	no action	no data	NA	internet
[truncated: 6 more columns]
